# Supplementary material for: NAVIP: Unraveling the influence of neighboring small sequence variants on functional impact prediction
Source: PLoS Comput Biol. 2025 Feb 18;21(2):e1012732. doi: 10.1371/journal.pcbi.1012732 (PMC11849982; doi:10.1371/journal.pcbi.1012732)
Supplement: S2 File — VCF file containing SNVs between Nd-1 and Col-0. (VCF) [file pcbi.1012732.s002.vcf]

#CHROM	POS	ID	REF	ALT	QUAL	FILTER	INFO	FORMAT
Chr1	92	.	A	T	1546.77	PASS	.	.
Chr1	352	.	G	A	3351.77	PASS	.	.
Chr1	425	.	C	T	3489.77	PASS	.	.
Chr1	471	.	T	G	4271.77	PASS	.	.
Chr1	508	.	T	C	4116.77	PASS	.	.
Chr1	698	.	G	A	3125.77	PASS	.	.
Chr1	711	.	T	C	3216.73	PASS	.	.
Chr1	755	.	T	C	2703.77	PASS	.	.
Chr1	843	.	G	A	2424.77	PASS	.	.
Chr1	892	.	T	G	2393.77	PASS	.	.
Chr1	1240	.	A	G	2073.77	PASS	.	.
Chr1	6063	.	T	C	4569.77	PASS	.	.
Chr1	6449	.	T	C	3403.77	PASS	.	.
Chr1	8176	.	G	T	4570.77	PASS	.	.
Chr1	8329	.	C	T	4013.77	PASS	.	.
Chr1	9872	.	A	G	4014.77	PASS	.	.
Chr1	10360	.	T	C	4108.77	PASS	.	.
Chr1	12584	.	A	C	2961.77	PASS	.	.
Chr1	15725	.	A	G	3788.77	PASS	.	.
Chr1	16974	.	C	T	4973.77	PASS	.	.
Chr1	16993	.	G	A	5257.77	PASS	.	.
Chr1	17002	.	G	T	5461.77	PASS	.	.
Chr1	17011	.	T	C	5641.77	PASS	.	.
Chr1	17026	.	A	G	5731.77	PASS	.	.
Chr1	17031	.	A	G	5686.77	PASS	.	.
Chr1	17049	.	C	A	5633.77	PASS	.	.
Chr1	17115	.	C	T	4552.77	PASS	.	.
Chr1	17194	.	C	T	3257.77	PASS	.	.
Chr1	17396	.	G	A	2348.77	PASS	.	.
Chr1	17658	.	C	A	2677.77	PASS	.	.
Chr1	17689	.	G	A	2767.77	PASS	.	.
Chr1	17830	.	A	G	2975.77	PASS	.	.
Chr1	18071	.	C	T	3375.77	PASS	.	.
Chr1	18133	.	C	A	3613.77	PASS	.	.
Chr1	18279	.	G	C	120.77	PASS	.	.
Chr1	18289	.	T	C	164.77	PASS	.	.
Chr1	18364	.	C	T	411.77	PASS	.	.
Chr1	18365	.	G	A	408.77	PASS	.	.
Chr1	18373	.	C	T	578.77	PASS	.	.
Chr1	18477	.	G	A	66.77	PASS	.	.
Chr1	18703	.	T	C	4266.77	PASS	.	.
Chr1	18705	.	T	C	4971.77	PASS	.	.
Chr1	18718	.	A	G	4241.77	PASS	.	.
Chr1	19197	.	A	T	3517.77	PASS	.	.
Chr1	19532	.	C	T	3882.77	PASS	.	.
Chr1	20119	.	G	T	3347.77	PASS	.	.
Chr1	20176	.	A	G	3031.77	PASS	.	.
Chr1	20532	.	T	A	1284.77	PASS	.	.
Chr1	21043	.	T	A	2363.77	PASS	.	.
Chr1	21104	.	C	T	2303.77	PASS	.	.
Chr1	21128	.	A	T	2445.77	PASS	.	.
Chr1	21775	.	C	T	3560.77	PASS	.	.
Chr1	21829	.	T	C	3668.77	PASS	.	.
Chr1	22135	.	A	C	3901.77	PASS	.	.
Chr1	24489	.	A	T	1948.77	PASS	.	.
Chr1	25773	.	C	T	3012.77	PASS	.	.
Chr1	26041	.	A	T	2861.77	PASS	.	.
Chr1	30735	.	A	G	2930.77	PASS	.	.
Chr1	31515	.	G	A	3988.77	PASS	.	.
Chr1	32210	.	T	C	4186.77	PASS	.	.
Chr1	32768	.	T	A	3509.77	PASS	.	.
Chr1	32807	.	A	G	3767.77	PASS	.	.
Chr1	33485	.	A	G	3934.77	PASS	.	.
Chr1	33647	.	T	A	7377.77	PASS	.	.
Chr1	33651	.	T	A	4699.77	PASS	.	.
Chr1	33934	.	C	T	3155.77	PASS	.	.
Chr1	35856	.	C	T	3523.77	PASS	.	.
Chr1	36975	.	A	T	3811.77	PASS	.	.
Chr1	37072	.	G	T	3273.77	PASS	.	.
Chr1	37437	.	C	T	2638.77	PASS	.	.
Chr1	39324	.	C	A	4790.77	PASS	.	.
Chr1	39751	.	G	T	3626.77	PASS	.	.
Chr1	39802	.	C	T	3716.77	PASS	.	.
Chr1	41146	.	T	G	3562.77	PASS	.	.
Chr1	41178	.	A	G	3348.77	PASS	.	.
Chr1	41274	.	A	G	2508.77	PASS	.	.
Chr1	41427	.	G	A	1583.77	PASS	.	.
Chr1	41860	.	T	C	2997.77	PASS	.	.
Chr1	42879	.	T	A	4028.77	PASS	.	.
Chr1	43795	.	G	A	3505.77	PASS	.	.
Chr1	43877	.	A	G	3534.77	PASS	.	.
Chr1	44074	.	T	G	3314.77	PASS	.	.
Chr1	44178	.	T	A	5034.77	PASS	.	.
Chr1	44194	.	G	T	5473.77	PASS	.	.
Chr1	44567	.	C	A	5250.77	PASS	.	.
Chr1	44568	.	A	G	5250.77	PASS	.	.
Chr1	44680	.	C	T	3260.77	PASS	.	.
Chr1	44714	.	C	T	3198.81	PASS	.	.
Chr1	44954	.	G	C	3085.77	PASS	.	.
Chr1	45105	.	G	C	3262.77	PASS	.	.
Chr1	46373	.	C	T	3714.77	PASS	.	.
Chr1	46818	.	G	T	3111.77	PASS	.	.
Chr1	46912	.	G	A	3798.77	PASS	.	.
Chr1	47513	.	T	A	2278.77	PASS	.	.
Chr1	47577	.	G	A	3013.77	PASS	.	.
Chr1	47995	.	A	T	3298.77	PASS	.	.
Chr1	48181	.	T	C	2693.77	PASS	.	.
Chr1	49080	.	T	C	1972.77	PASS	.	.
Chr1	49107	.	A	T	2067.77	PASS	.	.
Chr1	49493	.	T	C	4156.77	PASS	.	.
Chr1	49580	.	T	A	3561.77	PASS	.	.
Chr1	49873	.	G	A	3784.77	PASS	.	.
Chr1	50563	.	G	A	3491.77	PASS	.	.
Chr1	51706	.	A	T	5848.77	PASS	.	.
Chr1	51716	.	C	G	5885.77	PASS	.	.
Chr1	51736	.	C	A	5461.77	PASS	.	.
Chr1	51868	.	T	G	3019.77	PASS	.	.
Chr1	51935	.	A	C	3307.77	PASS	.	.
Chr1	51961	.	A	G	5801.77	PASS	.	.
Chr1	52202	.	A	C	3233.06	PASS	.	.
Chr1	52424	.	T	A	2555.77	PASS	.	.
Chr1	52425	.	T	A	2761.77	PASS	.	.
Chr1	52909	.	A	C	3518.77	PASS	.	.
Chr1	54712	.	T	A	3615.77	PASS	.	.
Chr1	54713	.	T	A	3997.77	PASS	.	.
Chr1	54811	.	A	G	2834.77	PASS	.	.
Chr1	55013	.	T	C	3064.77	PASS	.	.
Chr1	55362	.	C	A	3015.77	PASS	.	.
Chr1	55456	.	A	C	2405.77	PASS	.	.
Chr1	55470	.	T	C	2275.77	PASS	.	.
Chr1	55567	.	A	G	4255.77	PASS	.	.
Chr1	55576	.	C	T	4311.77	PASS	.	.
Chr1	55911	.	T	C	107.28	PASS	.	.
Chr1	55914	.	A	C	107.28	PASS	.	.
Chr1	56624	.	A	T	1681.77	PASS	.	.
Chr1	56746	.	T	C	3131.77	PASS	.	.
Chr1	56803	.	A	T	6876.77	PASS	.	.
Chr1	56809	.	T	A	6909.77	PASS	.	.
Chr1	56810	.	T	G	6930.77	PASS	.	.
Chr1	56816	.	T	C	6766.77	PASS	.	.
Chr1	57034	.	T	A	3821.77	PASS	.	.
Chr1	57121	.	T	C	4172.77	PASS	.	.
Chr1	57205	.	T	C	4052.77	PASS	.	.
Chr1	58562	.	T	C	2026.77	PASS	.	.
Chr1	58607	.	T	A	2280.77	PASS	.	.
Chr1	59462	.	A	T	4210.77	PASS	.	.
Chr1	59565	.	G	A	5047.77	PASS	.	.
Chr1	59778	.	G	T	3848.77	PASS	.	.
Chr1	59876	.	A	G	3951.77	PASS	.	.
Chr1	60296	.	A	G	3220.76	PASS	.	.
Chr1	61097	.	G	T	4719.77	PASS	.	.
Chr1	61661	.	C	T	4563.77	PASS	.	.
Chr1	62195	.	A	T	4004.77	PASS	.	.
Chr1	62421	.	C	T	3957.77	PASS	.	.
Chr1	62906	.	G	T	4698.77	PASS	.	.
Chr1	63030	.	A	G	3925.77	PASS	.	.
Chr1	63084	.	T	A	3233.06	PASS	.	.
Chr1	63526	.	C	T	3445.77	PASS	.	.
Chr1	63527	.	T	G	4108.77	PASS	.	.
Chr1	63620	.	A	C	4121.77	PASS	.	.
Chr1	63644	.	T	A	4596.77	PASS	.	.
Chr1	63645	.	G	C	4537.77	PASS	.	.
Chr1	63757	.	G	T	3840.77	PASS	.	.
Chr1	63759	.	G	A	3840.77	PASS	.	.
Chr1	64108	.	C	T	3385.77	PASS	.	.
Chr1	64149	.	G	A	5702.77	PASS	.	.
Chr1	64153	.	G	C	5831.77	PASS	.	.
Chr1	66193	.	C	T	3251.77	PASS	.	.
Chr1	66902	.	A	T	7878.77	PASS	.	.
Chr1	66909	.	C	T	7905.77	PASS	.	.
Chr1	67063	.	A	C	4471.77	PASS	.	.
Chr1	67663	.	G	A	3045.77	PASS	.	.
Chr1	67673	.	G	T	3056.77	PASS	.	.
Chr1	67718	.	T	A	2349.77	PASS	.	.
Chr1	67913	.	T	C	5597.77	PASS	.	.
Chr1	67914	.	G	T	5597.77	PASS	.	.
Chr1	68028	.	G	A	6989.77	PASS	.	.
Chr1	68036	.	C	G	6854.77	PASS	.	.
Chr1	68103	.	C	T	4072.77	PASS	.	.
Chr1	68533	.	G	A	3530.77	PASS	.	.
Chr1	68947	.	T	C	6474.77	PASS	.	.
Chr1	69281	.	C	T	3934.77	PASS	.	.
Chr1	69537	.	A	C	3216.73	PASS	.	.
Chr1	69796	.	A	C	3641.77	PASS	.	.
Chr1	70091	.	G	A	3737.77	PASS	.	.
Chr1	70531	.	T	C	3825.77	PASS	.	.
Chr1	71326	.	G	T	3520.77	PASS	.	.
Chr1	71348	.	C	T	3204.83	PASS	.	.
Chr1	71868	.	A	C	3859.77	PASS	.	.
Chr1	75606	.	G	A	3345.77	PASS	.	.
Chr1	75778	.	T	A	1795.77	PASS	.	.
Chr1	75899	.	T	C	1957.77	PASS	.	.
Chr1	76106	.	A	C	1576.77	PASS	.	.
Chr1	76768	.	T	C	4601.77	PASS	.	.
Chr1	76777	.	G	A	4619.77	PASS	.	.
Chr1	76830	.	C	T	4287.77	PASS	.	.
Chr1	76847	.	A	G	4476.77	PASS	.	.
Chr1	76879	.	T	C	4988.77	PASS	.	.
Chr1	76880	.	C	T	5018.77	PASS	.	.
Chr1	76888	.	C	A	4877.77	PASS	.	.
Chr1	76997	.	A	G	2854.77	PASS	.	.
Chr1	77039	.	C	T	2785.77	PASS	.	.
Chr1	77122	.	C	G	3358.77	PASS	.	.
Chr1	77195	.	A	G	2038.77	PASS	.	.
Chr1	77216	.	T	A	2491.77	PASS	.	.
Chr1	77256	.	A	G	2136.77	PASS	.	.
Chr1	77458	.	T	A	1531.77	PASS	.	.
Chr1	77520	.	G	A	2220.77	PASS	.	.
Chr1	77535	.	C	T	2307.77	PASS	.	.
Chr1	77705	.	T	G	3329.77	PASS	.	.
Chr1	77924	.	T	C	3625.77	PASS	.	.
Chr1	77971	.	C	G	5636.77	PASS	.	.
Chr1	77983	.	T	G	3841.77	PASS	.	.
Chr1	78036	.	G	T	6390.77	PASS	.	.
Chr1	78044	.	A	G	6468.77	PASS	.	.
Chr1	78265	.	G	A	4991.77	PASS	.	.
Chr1	78272	.	A	G	4970.77	PASS	.	.
Chr1	78485	.	A	G	2990.77	PASS	.	.
Chr1	78519	.	A	T	5402.77	PASS	.	.
Chr1	78533	.	T	A	5440.77	PASS	.	.
Chr1	78658	.	A	G	6102.77	PASS	.	.
Chr1	78670	.	C	T	5973.77	PASS	.	.
Chr1	78718	.	A	C	3677.77	PASS	.	.
Chr1	78975	.	A	T	3039.77	PASS	.	.
Chr1	79418	.	C	G	3004.77	PASS	.	.
Chr1	79756	.	G	T	3998.77	PASS	.	.
Chr1	79816	.	C	T	3730.77	PASS	.	.
Chr1	79879	.	A	T	6210.77	PASS	.	.
Chr1	79881	.	C	A	6300.77	PASS	.	.
Chr1	79885	.	A	C	6271.77	PASS	.	.
Chr1	79888	.	T	G	6271.77	PASS	.	.
Chr1	79889	.	T	A	6271.77	PASS	.	.
Chr1	79901	.	G	A	6271.77	PASS	.	.
Chr1	79902	.	G	A	6181.77	PASS	.	.
Chr1	79918	.	T	C	5972.77	PASS	.	.
Chr1	79977	.	C	A	6250.77	PASS	.	.
Chr1	79986	.	A	T	6344.77	PASS	.	.
Chr1	80041	.	C	T	5919.77	PASS	.	.
Chr1	80061	.	G	T	5808.77	PASS	.	.
Chr1	80216	.	T	C	3725.77	PASS	.	.
Chr1	80277	.	G	T	5356.77	PASS	.	.
Chr1	80335	.	T	A	3405.77	PASS	.	.
Chr1	80374	.	C	A	3409.77	PASS	.	.
Chr1	80760	.	A	C	3870.77	PASS	.	.
Chr1	80850	.	A	T	3564.77	PASS	.	.
Chr1	80929	.	A	T	6465.77	PASS	.	.
Chr1	80936	.	G	C	6562.77	PASS	.	.
Chr1	81333	.	T	C	4510.77	PASS	.	.
Chr1	81854	.	C	T	3630.77	PASS	.	.
Chr1	81869	.	C	T	3482.77	PASS	.	.
Chr1	83632	.	C	T	2589.77	PASS	.	.
Chr1	84419	.	C	T	2412.77	PASS	.	.
Chr1	85561	.	A	C	6101.77	PASS	.	.
Chr1	85571	.	T	C	6344.77	PASS	.	.
Chr1	85602	.	T	A	4152.77	PASS	.	.
Chr1	85769	.	A	G	4156.77	PASS	.	.
Chr1	85897	.	A	T	3587.77	PASS	.	.
Chr1	85984	.	C	A	4501.77	PASS	.	.
Chr1	86044	.	T	C	4666.77	PASS	.	.
Chr1	86152	.	C	T	3362.77	PASS	.	.
Chr1	86365	.	C	A	3495.77	PASS	.	.
Chr1	86413	.	G	A	5270.77	PASS	.	.
Chr1	86415	.	C	T	5315.77	PASS	.	.
Chr1	86508	.	G	A	3363.77	PASS	.	.
Chr1	86591	.	T	G	5270.77	PASS	.	.
Chr1	86656	.	T	C	3116.77	PASS	.	.
Chr1	86799	.	T	C	2164.77	PASS	.	.
Chr1	86820	.	G	A	2351.77	PASS	.	.
Chr1	87219	.	A	G	4871.77	PASS	.	.
Chr1	87222	.	A	T	4816.77	PASS	.	.
Chr1	87682	.	A	T	3175.77	PASS	.	.
Chr1	87728	.	T	C	3340.77	PASS	.	.
Chr1	88300	.	C	T	2876.77	PASS	.	.
Chr1	88419	.	T	C	3125.77	PASS	.	.
Chr1	88754	.	T	G	3246.77	PASS	.	.
Chr1	89312	.	G	T	2881.77	PASS	.	.
Chr1	89630	.	G	A	4273.77	PASS	.	.
Chr1	89754	.	G	T	3439.77	PASS	.	.
Chr1	91020	.	G	A	3394.77	PASS	.	.
Chr1	91172	.	T	A	3613.77	PASS	.	.
Chr1	91369	.	C	A	3708.77	PASS	.	.
Chr1	92170	.	A	T	2812.77	PASS	.	.
Chr1	92507	.	A	T	3284.77	PASS	.	.
Chr1	94295	.	C	G	3715.77	PASS	.	.
Chr1	95120	.	A	T	2627.77	PASS	.	.
Chr1	95225	.	A	G	2874.77	PASS	.	.
Chr1	95386	.	A	C	2700.77	PASS	.	.
Chr1	95608	.	T	A	6157.77	PASS	.	.
Chr1	96376	.	T	A	3925.77	PASS	.	.
Chr1	96449	.	T	A	3636.77	PASS	.	.
Chr1	97473	.	C	T	2965.77	PASS	.	.
Chr1	98215	.	G	A	4917.77	PASS	.	.
Chr1	99456	.	A	G	3138.77	PASS	.	.
Chr1	99604	.	A	T	2722.77	PASS	.	.
Chr1	99679	.	T	G	4584.77	PASS	.	.
Chr1	99681	.	T	A	4497.77	PASS	.	.
Chr1	99757	.	G	A	4573.77	PASS	.	.
Chr1	99773	.	C	T	4996.77	PASS	.	.
Chr1	99774	.	T	C	4996.77	PASS	.	.
Chr1	99956	.	C	G	2484.77	PASS	.	.
Chr1	100013	.	C	T	2540.77	PASS	.	.
Chr1	100027	.	T	A	2696.77	PASS	.	.
Chr1	100144	.	A	G	2960.77	PASS	.	.
Chr1	100267	.	A	T	2807.77	PASS	.	.
Chr1	100314	.	C	T	3476.77	PASS	.	.
Chr1	100370	.	G	A	6249.77	PASS	.	.
Chr1	100377	.	T	G	6144.77	PASS	.	.
Chr1	100501	.	A	G	3251.77	PASS	.	.
Chr1	100832	.	C	G	3314.77	PASS	.	.
Chr1	100898	.	T	A	3090.77	PASS	.	.
Chr1	102344	.	C	G	4726.77	PASS	.	.
Chr1	103059	.	T	C	4266.77	PASS	.	.
Chr1	103319	.	G	C	3892.77	PASS	.	.
Chr1	103654	.	C	G	3837.77	PASS	.	.
Chr1	103749	.	G	T	3107.77	PASS	.	.
Chr1	104149	.	C	A	2389.77	PASS	.	.
Chr1	104434	.	A	C	4433.77	PASS	.	.
Chr1	104608	.	T	C	4085.77	PASS	.	.
Chr1	104831	.	C	G	1954.77	PASS	.	.
Chr1	106128	.	T	A	5995.77	PASS	.	.
Chr1	106129	.	T	A	5995.77	PASS	.	.
Chr1	106479	.	T	A	4186.77	PASS	.	.
Chr1	108399	.	A	T	2503.77	PASS	.	.
Chr1	108696	.	A	T	3846.77	PASS	.	.
Chr1	109312	.	A	C	3223.52	PASS	.	.
Chr1	109325	.	T	C	3099.77	PASS	.	.
Chr1	109405	.	G	T	3116.77	PASS	.	.
Chr1	109472	.	T	C	3391.77	PASS	.	.
Chr1	109627	.	C	T	3466.77	PASS	.	.
Chr1	109804	.	T	C	3425.77	PASS	.	.
Chr1	109984	.	T	C	3359.77	PASS	.	.
Chr1	110059	.	T	A	3386.77	PASS	.	.
Chr1	110437	.	A	C	3161.77	PASS	.	.
Chr1	111864	.	G	A	3896.77	PASS	.	.
Chr1	111962	.	G	C	4085.77	PASS	.	.
Chr1	112134	.	A	C	4278.77	PASS	.	.
Chr1	112907	.	G	A	3195.80	PASS	.	.
Chr1	114034	.	G	A	2857.77	PASS	.	.
Chr1	114648	.	T	C	2986.77	PASS	.	.
Chr1	114737	.	A	C	3093.77	PASS	.	.
Chr1	114915	.	T	C	3448.77	PASS	.	.
Chr1	115320	.	T	G	3177.77	PASS	.	.
Chr1	115593	.	T	G	3893.77	PASS	.	.
Chr1	116183	.	G	T	3469.77	PASS	.	.
Chr1	116764	.	T	G	5826.77	PASS	.	.
Chr1	117223	.	G	C	3641.77	PASS	.	.
Chr1	117226	.	A	T	3686.77	PASS	.	.
Chr1	117229	.	G	C	3678.77	PASS	.	.
Chr1	117234	.	A	G	3648.77	PASS	.	.
Chr1	117241	.	A	G	3436.77	PASS	.	.
Chr1	117247	.	A	T	3256.77	PASS	.	.
Chr1	117253	.	A	G	3211.76	PASS	.	.
Chr1	117511	.	C	T	1713.77	PASS	.	.
Chr1	117592	.	C	T	1696.77	PASS	.	.
Chr1	118709	.	C	T	3488.77	PASS	.	.
Chr1	119083	.	T	G	4287.77	PASS	.	.
Chr1	119470	.	A	C	4894.77	PASS	.	.
Chr1	119479	.	C	T	5012.77	PASS	.	.
Chr1	120049	.	C	T	3950.77	PASS	.	.
Chr1	120328	.	C	G	2460.77	PASS	.	.
Chr1	121077	.	T	A	3313.77	PASS	.	.
Chr1	121364	.	G	T	4199.77	PASS	.	.
Chr1	122713	.	C	T	3439.77	PASS	.	.
Chr1	122809	.	G	A	3378.77	PASS	.	.
Chr1	123912	.	C	A	3166.77	PASS	.	.
Chr1	124467	.	G	A	4500.77	PASS	.	.
Chr1	127093	.	T	C	2435.77	PASS	.	.
Chr1	129607	.	G	A	3599.77	PASS	.	.
Chr1	129671	.	C	G	3699.77	PASS	.	.
Chr1	129841	.	T	A	2767.77	PASS	.	.
Chr1	131281	.	T	C	2060.77	PASS	.	.
Chr1	131494	.	G	A	3288.77	PASS	.	.
Chr1	140411	.	C	A	3418.77	PASS	.	.
Chr1	140713	.	A	T	3158.77	PASS	.	.
Chr1	146182	.	A	G	3169.77	PASS	.	.
Chr1	146220	.	T	G	2863.77	PASS	.	.
Chr1	146280	.	A	C	2715.77	PASS	.	.
Chr1	146471	.	A	T	3925.77	PASS	.	.
Chr1	146734	.	A	T	4114.77	PASS	.	.
Chr1	151639	.	A	T	2631.77	PASS	.	.
Chr1	153232	.	T	A	2997.77	PASS	.	.
Chr1	154679	.	A	C	3376.77	PASS	.	.
Chr1	163492	.	A	G	2259.77	PASS	.	.
Chr1	166850	.	G	T	3469.77	PASS	.	.
Chr1	169429	.	A	T	5006.77	PASS	.	.
Chr1	175519	.	C	A	1990.77	PASS	.	.
Chr1	176904	.	C	A	2590.77	PASS	.	.
Chr1	177232	.	G	A	2101.77	PASS	.	.
Chr1	178136	.	T	A	2727.77	PASS	.	.
Chr1	178286	.	T	C	2514.77	PASS	.	.
Chr1	178362	.	T	C	2822.77	PASS	.	.
Chr1	178893	.	A	T	3314.77	PASS	.	.
Chr1	179753	.	C	A	3858.77	PASS	.	.
Chr1	181486	.	C	T	3426.77	PASS	.	.
Chr1	182567	.	A	T	3215.74	PASS	.	.
Chr1	183024	.	A	T	3831.77	PASS	.	.
Chr1	183058	.	G	T	3475.77	PASS	.	.
Chr1	183790	.	T	G	1931.77	PASS	.	.
Chr1	183848	.	C	G	2705.77	PASS	.	.
Chr1	184203	.	T	A	3561.77	PASS	.	.
Chr1	184847	.	C	A	2769.77	PASS	.	.
Chr1	185233	.	A	G	2775.77	PASS	.	.
Chr1	185783	.	T	C	2291.77	PASS	.	.
Chr1	192251	.	C	G	4151.77	PASS	.	.
Chr1	192523	.	T	C	4031.77	PASS	.	.
Chr1	192654	.	C	G	3204.83	PASS	.	.
Chr1	192682	.	C	T	2744.77	PASS	.	.
Chr1	193422	.	G	A	2784.77	PASS	.	.
Chr1	193553	.	C	G	3111.77	PASS	.	.
Chr1	197787	.	A	G	3423.77	PASS	.	.
Chr1	197963	.	C	T	2753.77	PASS	.	.
Chr1	198205	.	T	A	3118.77	PASS	.	.
Chr1	198384	.	A	G	2872.77	PASS	.	.
Chr1	198410	.	A	G	2823.77	PASS	.	.
Chr1	200621	.	T	C	3211.76	PASS	.	.
Chr1	201608	.	T	G	3201.82	PASS	.	.
Chr1	201650	.	T	G	3624.77	PASS	.	.
Chr1	201942	.	G	A	3001.77	PASS	.	.
Chr1	202536	.	T	A	3439.77	PASS	.	.
Chr1	203974	.	A	T	3634.77	PASS	.	.
Chr1	204384	.	G	A	3094.77	PASS	.	.
Chr1	204946	.	C	G	2665.77	PASS	.	.
Chr1	205710	.	A	G	2785.77	PASS	.	.
Chr1	206118	.	T	G	3656.77	PASS	.	.
Chr1	206470	.	T	G	3570.77	PASS	.	.
Chr1	207187	.	T	A	2981.77	PASS	.	.
Chr1	207856	.	A	G	2711.77	PASS	.	.
Chr1	208251	.	T	G	3267.77	PASS	.	.
Chr1	208404	.	T	C	4125.77	PASS	.	.
Chr1	208420	.	C	A	1667.77	PASS	.	.
Chr1	208801	.	T	A	4099.77	PASS	.	.
Chr1	208851	.	T	G	2735.77	PASS	.	.
Chr1	208903	.	G	C	2673.77	PASS	.	.
Chr1	209720	.	T	A	2528.77	PASS	.	.
Chr1	210823	.	T	A	2881.77	PASS	.	.
Chr1	213303	.	A	C	3369.77	PASS	.	.
Chr1	213357	.	G	T	3166.77	PASS	.	.
Chr1	213769	.	G	A	2571.77	PASS	.	.
Chr1	215105	.	T	A	2937.77	PASS	.	.
Chr1	215174	.	A	T	2761.77	PASS	.	.
Chr1	215211	.	T	C	3248.77	PASS	.	.
Chr1	215625	.	G	T	2743.77	PASS	.	.
Chr1	215760	.	G	C	3018.77	PASS	.	.
Chr1	217247	.	C	T	3651.77	PASS	.	.
Chr1	217870	.	T	A	3811.77	PASS	.	.
Chr1	217933	.	A	G	4030.77	PASS	.	.
Chr1	218956	.	G	C	3883.77	PASS	.	.
Chr1	219152	.	A	G	2993.77	PASS	.	.
Chr1	220757	.	A	G	2246.77	PASS	.	.
Chr1	222427	.	T	A	2803.77	PASS	.	.
Chr1	223306	.	C	G	3598.77	PASS	.	.
Chr1	223800	.	T	C	3136.77	PASS	.	.
Chr1	225000	.	C	G	3497.77	PASS	.	.
Chr1	225129	.	G	A	3858.77	PASS	.	.
Chr1	225760	.	C	A	4172.77	PASS	.	.
Chr1	225884	.	C	T	3504.77	PASS	.	.
Chr1	227951	.	T	G	3640.77	PASS	.	.
Chr1	228155	.	T	A	4011.77	PASS	.	.
Chr1	228779	.	A	T	2709.77	PASS	.	.
Chr1	229110	.	C	A	2934.77	PASS	.	.
Chr1	230286	.	T	G	3217.75	PASS	.	.
Chr1	230392	.	C	T	3670.77	PASS	.	.
Chr1	232419	.	G	A	3249.77	PASS	.	.
Chr1	232531	.	T	C	3617.77	PASS	.	.
Chr1	233094	.	T	A	3669.77	PASS	.	.
Chr1	233313	.	A	C	2873.77	PASS	.	.
Chr1	233534	.	G	T	3075.77	PASS	.	.
Chr1	233740	.	T	A	3531.77	PASS	.	.
Chr1	233825	.	C	A	3630.77	PASS	.	.
Chr1	233852	.	A	T	3758.77	PASS	.	.
Chr1	234710	.	C	A	3888.77	PASS	.	.
Chr1	235189	.	C	G	4181.77	PASS	.	.
Chr1	236043	.	G	A	3174.77	PASS	.	.
Chr1	236680	.	G	A	2875.77	PASS	.	.
Chr1	237500	.	A	T	3708.77	PASS	.	.
Chr1	237786	.	T	A	1531.77	PASS	.	.
Chr1	238042	.	C	A	3160.77	PASS	.	.
Chr1	238230	.	A	T	2126.77	PASS	.	.
Chr1	238280	.	C	T	4954.77	PASS	.	.
Chr1	238282	.	C	T	4954.77	PASS	.	.
Chr1	238306	.	A	G	3470.77	PASS	.	.
Chr1	238327	.	T	C	3529.77	PASS	.	.
Chr1	238351	.	A	G	5067.77	PASS	.	.
Chr1	238352	.	A	G	5067.77	PASS	.	.
Chr1	238363	.	A	G	3309.77	PASS	.	.
Chr1	238383	.	A	G	3332.77	PASS	.	.
Chr1	238424	.	A	G	3275.77	PASS	.	.
Chr1	238509	.	A	G	4783.77	PASS	.	.
Chr1	238515	.	G	A	3833.77	PASS	.	.
Chr1	238530	.	C	T	4877.77	PASS	.	.
Chr1	238540	.	G	A	4054.77	PASS	.	.
Chr1	238587	.	G	A	4119.77	PASS	.	.
Chr1	238589	.	G	A	4113.77	PASS	.	.
Chr1	238622	.	A	G	3997.77	PASS	.	.
Chr1	238625	.	C	A	3950.77	PASS	.	.
Chr1	238645	.	T	C	6469.77	PASS	.	.
Chr1	238654	.	T	C	6245.77	PASS	.	.
Chr1	238694	.	A	G	1265.77	PASS	.	.
Chr1	238736	.	C	T	3415.77	PASS	.	.
Chr1	238752	.	T	C	7303.77	PASS	.	.
Chr1	238839	.	C	T	1922.77	PASS	.	.
Chr1	238870	.	T	C	2221.77	PASS	.	.
Chr1	238902	.	A	C	1846.77	PASS	.	.
Chr1	238947	.	C	T	3288.77	PASS	.	.
Chr1	239036	.	A	T	2894.77	PASS	.	.
Chr1	239038	.	T	G	2966.77	PASS	.	.
Chr1	239041	.	A	G	3101.77	PASS	.	.
Chr1	239072	.	C	A	3489.77	PASS	.	.
Chr1	239113	.	T	C	1345.77	PASS	.	.
Chr1	239153	.	T	C	1463.77	PASS	.	.
Chr1	239196	.	C	T	2241.77	PASS	.	.
Chr1	239238	.	C	T	2182.77	PASS	.	.
Chr1	239253	.	G	A	2005.77	PASS	.	.
Chr1	239269	.	A	G	5531.77	PASS	.	.
Chr1	239276	.	G	A	2996.77	PASS	.	.
Chr1	239324	.	C	T	3256.77	PASS	.	.
Chr1	239328	.	A	G	3339.77	PASS	.	.
Chr1	239434	.	A	G	2991.77	PASS	.	.
Chr1	240061	.	G	A	2691.77	PASS	.	.
Chr1	240440	.	G	C	2547.77	PASS	.	.
Chr1	240478	.	T	C	2778.77	PASS	.	.
Chr1	242250	.	T	C	3573.77	PASS	.	.
Chr1	242640	.	T	C	2754.77	PASS	.	.
Chr1	242678	.	G	A	3191.82	PASS	.	.
Chr1	242911	.	C	T	2559.77	PASS	.	.
Chr1	245788	.	T	G	3571.77	PASS	.	.
Chr1	246450	.	T	A	3351.77	PASS	.	.
Chr1	246561	.	C	T	2964.77	PASS	.	.
Chr1	246794	.	T	C	4560.77	PASS	.	.
Chr1	246805	.	T	G	4642.77	PASS	.	.
Chr1	246914	.	G	A	2758.77	PASS	.	.
Chr1	247065	.	A	C	3089.77	PASS	.	.
Chr1	247092	.	G	A	4877.77	PASS	.	.
Chr1	247213	.	T	C	3374.77	PASS	.	.
Chr1	247277	.	T	C	3818.77	PASS	.	.
Chr1	247312	.	G	T	5731.77	PASS	.	.
Chr1	247323	.	G	C	5416.77	PASS	.	.
Chr1	247357	.	T	A	4933.77	PASS	.	.
Chr1	247400	.	G	C	5484.77	PASS	.	.
Chr1	247410	.	A	T	5535.77	PASS	.	.
Chr1	247484	.	T	C	4180.77	PASS	.	.
Chr1	247583	.	G	A	3922.77	PASS	.	.
Chr1	247683	.	G	A	5008.77	PASS	.	.
Chr1	247721	.	C	T	5092.77	PASS	.	.
Chr1	247789	.	G	A	4580.77	PASS	.	.
Chr1	247814	.	C	T	4720.77	PASS	.	.
Chr1	247850	.	A	G	4691.77	PASS	.	.
Chr1	247919	.	G	T	6857.77	PASS	.	.
Chr1	247920	.	G	A	6857.77	PASS	.	.
Chr1	247949	.	T	C	3611.77	PASS	.	.
Chr1	248109	.	G	C	2709.77	PASS	.	.
Chr1	248118	.	C	T	4225.77	PASS	.	.
Chr1	248261	.	A	T	3090.77	PASS	.	.
Chr1	248437	.	A	G	2918.77	PASS	.	.
Chr1	248737	.	A	C	3230.05	PASS	.	.
Chr1	249083	.	C	A	3239.77	PASS	.	.
Chr1	249256	.	T	C	4092.77	PASS	.	.
Chr1	249384	.	G	T	3078.77	PASS	.	.
Chr1	249475	.	T	C	5371.77	PASS	.	.
Chr1	249479	.	C	A	5374.77	PASS	.	.
Chr1	249525	.	A	T	3359.77	PASS	.	.
Chr1	249667	.	A	G	3119.77	PASS	.	.
Chr1	249734	.	C	T	5289.77	PASS	.	.
Chr1	249763	.	T	C	5776.77	PASS	.	.
Chr1	249866	.	C	T	4015.77	PASS	.	.
Chr1	249885	.	G	A	6083.77	PASS	.	.
Chr1	249891	.	T	A	6049.77	PASS	.	.
Chr1	249937	.	A	T	4051.77	PASS	.	.
Chr1	250017	.	C	T	4024.77	PASS	.	.
Chr1	250096	.	A	G	4369.77	PASS	.	.
Chr1	250291	.	G	A	5988.77	PASS	.	.
Chr1	250295	.	A	T	5985.77	PASS	.	.
Chr1	250396	.	C	A	6296.77	PASS	.	.
Chr1	250405	.	T	A	6788.77	PASS	.	.
Chr1	250421	.	G	C	6420.77	PASS	.	.
Chr1	250478	.	A	C	5858.77	PASS	.	.
Chr1	250479	.	T	A	5858.77	PASS	.	.
Chr1	250624	.	T	A	5014.77	PASS	.	.
Chr1	250634	.	G	A	5160.77	PASS	.	.
Chr1	250636	.	T	A	5146.77	PASS	.	.
Chr1	250637	.	T	A	5146.77	PASS	.	.
Chr1	250647	.	A	G	5082.77	PASS	.	.
Chr1	250648	.	T	A	5061.77	PASS	.	.
Chr1	250650	.	T	A	4926.77	PASS	.	.
Chr1	250718	.	T	C	3624.77	PASS	.	.
Chr1	250860	.	T	A	5470.77	PASS	.	.
Chr1	250868	.	A	C	5580.77	PASS	.	.
Chr1	250874	.	T	C	5686.77	PASS	.	.
Chr1	250882	.	C	A	5686.77	PASS	.	.
Chr1	250891	.	C	A	5352.77	PASS	.	.
Chr1	250914	.	A	C	5205.77	PASS	.	.
Chr1	250918	.	G	A	5063.77	PASS	.	.
Chr1	250934	.	C	T	3179.76	PASS	.	.
Chr1	250951	.	T	A	2944.77	PASS	.	.
Chr1	251006	.	C	T	2791.77	PASS	.	.
Chr1	251041	.	G	A	3224.61	PASS	.	.
Chr1	251071	.	G	T	3259.77	PASS	.	.
Chr1	251145	.	T	A	3127.77	PASS	.	.
Chr1	251227	.	A	T	3209.76	PASS	.	.
Chr1	251584	.	T	C	3686.77	PASS	.	.
Chr1	251692	.	C	A	4241.77	PASS	.	.
Chr1	251858	.	G	T	4143.77	PASS	.	.
Chr1	251878	.	T	A	4140.77	PASS	.	.
Chr1	251905	.	C	A	4312.77	PASS	.	.
Chr1	251971	.	G	T	5983.77	PASS	.	.
Chr1	251972	.	A	T	5983.77	PASS	.	.
Chr1	252033	.	G	T	5969.77	PASS	.	.
Chr1	252040	.	G	A	5910.77	PASS	.	.
Chr1	252095	.	T	C	3863.77	PASS	.	.
Chr1	252243	.	G	T	3081.77	PASS	.	.
Chr1	252347	.	T	A	3963.77	PASS	.	.
Chr1	252349	.	T	C	3963.77	PASS	.	.
Chr1	252489	.	A	T	2480.77	PASS	.	.
Chr1	252563	.	T	C	4765.77	PASS	.	.
Chr1	252602	.	A	G	5342.77	PASS	.	.
Chr1	252738	.	G	A	2449.77	PASS	.	.
Chr1	252751	.	A	G	4143.77	PASS	.	.
Chr1	252753	.	G	C	4143.77	PASS	.	.
Chr1	252768	.	C	G	4497.77	PASS	.	.
Chr1	252782	.	A	G	4745.77	PASS	.	.
Chr1	252786	.	A	G	4856.77	PASS	.	.
Chr1	252790	.	A	T	4852.77	PASS	.	.
Chr1	252800	.	A	T	4659.77	PASS	.	.
Chr1	252818	.	T	C	3187.75	PASS	.	.
Chr1	253125	.	C	A	6419.77	PASS	.	.
Chr1	253132	.	C	T	6502.77	PASS	.	.
Chr1	253135	.	G	T	6412.77	PASS	.	.
Chr1	253289	.	G	A	4325.77	PASS	.	.
Chr1	253330	.	C	A	4069.77	PASS	.	.
Chr1	253378	.	G	A	3913.77	PASS	.	.
Chr1	253601	.	T	C	6254.77	PASS	.	.
Chr1	253606	.	G	A	6197.77	PASS	.	.
Chr1	254004	.	C	G	4398.77	PASS	.	.
Chr1	255333	.	A	C	3583.77	PASS	.	.
Chr1	255355	.	G	C	3338.77	PASS	.	.
Chr1	255597	.	T	C	2491.77	PASS	.	.
Chr1	255652	.	C	T	4133.77	PASS	.	.
Chr1	255849	.	C	T	5173.77	PASS	.	.
Chr1	255869	.	A	G	5231.77	PASS	.	.
Chr1	255904	.	C	T	5578.77	PASS	.	.
Chr1	255913	.	G	A	5626.77	PASS	.	.
Chr1	255927	.	G	A	5379.77	PASS	.	.
Chr1	256039	.	A	C	2804.77	PASS	.	.
Chr1	256154	.	C	T	3667.77	PASS	.	.
Chr1	256194	.	A	G	2303.77	PASS	.	.
Chr1	256250	.	C	A	3200.06	PASS	.	.
Chr1	256268	.	C	T	3220.76	PASS	.	.
Chr1	256451	.	T	C	2139.77	PASS	.	.
Chr1	256527	.	A	T	3531.77	PASS	.	.
Chr1	256532	.	A	G	3353.77	PASS	.	.
Chr1	256565	.	G	A	2400.77	PASS	.	.
Chr1	256597	.	T	C	2534.77	PASS	.	.
Chr1	256624	.	A	C	2687.77	PASS	.	.
Chr1	256705	.	G	A	3366.77	PASS	.	.
Chr1	256796	.	G	A	3553.77	PASS	.	.
Chr1	257464	.	A	G	2351.77	PASS	.	.
Chr1	257598	.	G	A	2531.77	PASS	.	.
Chr1	257657	.	T	C	4063.77	PASS	.	.
Chr1	257674	.	C	T	4341.77	PASS	.	.
Chr1	257697	.	G	A	4250.77	PASS	.	.
Chr1	257705	.	C	T	3995.77	PASS	.	.
Chr1	257745	.	G	T	2937.77	PASS	.	.
Chr1	257748	.	C	T	2881.77	PASS	.	.
Chr1	257788	.	T	C	1366.77	PASS	.	.
Chr1	257822	.	T	C	1268.77	PASS	.	.
Chr1	257941	.	C	G	1039.77	PASS	.	.
Chr1	258021	.	G	A	522.77	PASS	.	.
Chr1	258062	.	G	A	20.80	PASS	.	.
Chr1	258147	.	A	G	225.78	PASS	.	.
Chr1	258240	.	C	T	1887.77	PASS	.	.
Chr1	258358	.	C	T	1569.77	PASS	.	.
Chr1	258409	.	G	A	1849.77	PASS	.	.
Chr1	258560	.	A	T	3700.77	PASS	.	.
Chr1	258576	.	C	T	3743.77	PASS	.	.
Chr1	258597	.	G	A	4186.77	PASS	.	.
Chr1	258603	.	G	A	4067.77	PASS	.	.
Chr1	258898	.	G	A	2895.77	PASS	.	.
Chr1	261830	.	A	C	3228.29	PASS	.	.
Chr1	261869	.	A	G	3309.77	PASS	.	.
Chr1	261898	.	G	A	3194.83	PASS	.	.
Chr1	261932	.	T	C	3137.77	PASS	.	.
Chr1	262205	.	G	A	3512.77	PASS	.	.
Chr1	262243	.	G	T	3150.77	PASS	.	.
Chr1	264624	.	G	A	5773.77	PASS	.	.
Chr1	264625	.	T	A	5858.77	PASS	.	.
Chr1	264633	.	A	C	5676.77	PASS	.	.
Chr1	265611	.	G	C	3791.77	PASS	.	.
Chr1	265667	.	C	G	3616.77	PASS	.	.
Chr1	266144	.	C	A	4209.77	PASS	.	.
Chr1	266159	.	G	T	4154.77	PASS	.	.
Chr1	267822	.	G	T	3151.77	PASS	.	.
Chr1	267925	.	C	A	2411.77	PASS	.	.
Chr1	267982	.	A	T	2396.77	PASS	.	.
Chr1	269283	.	T	G	1797.77	PASS	.	.
Chr1	269642	.	C	G	2684.77	PASS	.	.
Chr1	270211	.	G	T	2529.77	PASS	.	.
Chr1	270458	.	G	C	2037.77	PASS	.	.
Chr1	270845	.	T	C	2603.77	PASS	.	.
Chr1	270982	.	A	G	1614.77	PASS	.	.
Chr1	271050	.	G	C	1822.77	PASS	.	.
Chr1	271416	.	T	C	2644.77	PASS	.	.
Chr1	272101	.	T	G	3545.77	PASS	.	.
Chr1	274629	.	T	A	3528.77	PASS	.	.
Chr1	275504	.	A	C	3129.77	PASS	.	.
Chr1	275624	.	C	T	3097.77	PASS	.	.
Chr1	275938	.	T	G	3700.77	PASS	.	.
Chr1	277613	.	T	C	3345.77	PASS	.	.
Chr1	277659	.	T	A	3324.77	PASS	.	.
Chr1	277759	.	G	A	4152.77	PASS	.	.
Chr1	277847	.	A	T	4136.77	PASS	.	.
Chr1	278320	.	G	A	2516.77	PASS	.	.
Chr1	278556	.	T	A	3346.77	PASS	.	.
Chr1	279497	.	A	C	3422.77	PASS	.	.
Chr1	281265	.	G	A	3587.77	PASS	.	.
Chr1	281933	.	G	C	3204.83	PASS	.	.
Chr1	282954	.	T	C	3366.77	PASS	.	.
Chr1	283723	.	T	G	3211.76	PASS	.	.
Chr1	284094	.	A	C	2206.77	PASS	.	.
Chr1	284187	.	T	A	2437.77	PASS	.	.
Chr1	284989	.	A	G	3718.77	PASS	.	.
Chr1	285111	.	G	A	3629.77	PASS	.	.
Chr1	285729	.	A	G	3013.77	PASS	.	.
Chr1	286029	.	A	C	3858.77	PASS	.	.
Chr1	287160	.	C	T	3462.77	PASS	.	.
Chr1	287556	.	G	A	3226.07	PASS	.	.
Chr1	287581	.	T	C	3408.77	PASS	.	.
Chr1	288548	.	G	A	3264.77	PASS	.	.
Chr1	288840	.	C	A	3197.05	PASS	.	.
Chr1	289260	.	T	C	2807.77	PASS	.	.
Chr1	289857	.	G	A	3768.77	PASS	.	.
Chr1	290554	.	A	C	3037.77	PASS	.	.
Chr1	290689	.	C	G	3543.77	PASS	.	.
Chr1	290788	.	T	G	2959.77	PASS	.	.
Chr1	291135	.	T	C	5685.77	PASS	.	.
Chr1	291136	.	A	T	5685.77	PASS	.	.
Chr1	291363	.	A	T	2090.77	PASS	.	.
Chr1	291602	.	G	T	2859.77	PASS	.	.
Chr1	291641	.	A	G	4795.77	PASS	.	.
Chr1	291759	.	A	T	5786.77	PASS	.	.
Chr1	291765	.	T	C	5734.77	PASS	.	.
Chr1	291796	.	A	G	3226.07	PASS	.	.
Chr1	291999	.	C	T	2513.77	PASS	.	.
Chr1	292124	.	G	A	4226.77	PASS	.	.
Chr1	292133	.	G	A	4125.77	PASS	.	.
Chr1	292138	.	T	C	4142.77	PASS	.	.
Chr1	292149	.	C	A	3842.77	PASS	.	.
Chr1	292233	.	A	C	2414.77	PASS	.	.
Chr1	292306	.	C	T	2618.77	PASS	.	.
Chr1	292340	.	A	G	4094.77	PASS	.	.
Chr1	292344	.	A	C	4094.77	PASS	.	.
Chr1	292387	.	T	C	2810.77	PASS	.	.
Chr1	292437	.	A	C	3252.77	PASS	.	.
Chr1	292475	.	C	T	5084.77	PASS	.	.
Chr1	292484	.	T	C	5246.77	PASS	.	.
Chr1	292520	.	A	G	5398.77	PASS	.	.
Chr1	292522	.	G	A	5483.77	PASS	.	.
Chr1	292532	.	G	A	5449.77	PASS	.	.
Chr1	292574	.	T	C	3803.77	PASS	.	.
Chr1	292671	.	C	T	3969.77	PASS	.	.
Chr1	292883	.	T	C	6253.77	PASS	.	.
Chr1	292901	.	C	T	5870.77	PASS	.	.
Chr1	293388	.	A	T	3060.77	PASS	.	.
Chr1	294899	.	T	A	3432.77	PASS	.	.
Chr1	294969	.	T	C	3106.77	PASS	.	.
Chr1	295941	.	C	T	3298.77	PASS	.	.
Chr1	296724	.	T	C	5602.77	PASS	.	.
Chr1	296725	.	T	A	5602.77	PASS	.	.
Chr1	297224	.	A	G	3471.77	PASS	.	.
Chr1	297706	.	G	A	3688.77	PASS	.	.
Chr1	297814	.	T	A	3224.61	PASS	.	.
Chr1	297946	.	T	G	3322.77	PASS	.	.
Chr1	298086	.	G	A	2918.77	PASS	.	.
Chr1	298221	.	A	G	2893.77	PASS	.	.
Chr1	298227	.	C	T	974.77	PASS	.	.
Chr1	298236	.	G	T	970.77	PASS	.	.
Chr1	298614	.	A	T	2656.77	PASS	.	.
Chr1	299439	.	T	C	3896.77	PASS	.	.
Chr1	299440	.	T	C	3896.77	PASS	.	.
Chr1	300023	.	C	A	4800.77	PASS	.	.
Chr1	300024	.	C	T	4800.77	PASS	.	.
Chr1	300277	.	C	A	2954.77	PASS	.	.
Chr1	300913	.	A	T	4732.77	PASS	.	.
Chr1	301343	.	A	C	5128.77	PASS	.	.
Chr1	302182	.	T	A	2890.77	PASS	.	.
Chr1	302303	.	T	C	2526.77	PASS	.	.
Chr1	302813	.	T	G	3217.75	PASS	.	.
Chr1	303874	.	A	G	2416.77	PASS	.	.
Chr1	303912	.	C	T	2610.77	PASS	.	.
Chr1	304281	.	G	A	3030.77	PASS	.	.
Chr1	304552	.	A	C	3756.77	PASS	.	.
Chr1	304565	.	G	C	3809.77	PASS	.	.
Chr1	304984	.	A	C	3302.77	PASS	.	.
Chr1	305155	.	T	A	3288.77	PASS	.	.
Chr1	305431	.	A	G	3987.77	PASS	.	.
Chr1	306462	.	G	T	2754.77	PASS	.	.
Chr1	306757	.	G	A	3531.77	PASS	.	.
Chr1	307316	.	C	T	3546.77	PASS	.	.
Chr1	307847	.	A	C	2881.77	PASS	.	.
Chr1	308370	.	A	T	3043.77	PASS	.	.
Chr1	309012	.	G	T	2749.77	PASS	.	.
Chr1	309185	.	G	T	2984.77	PASS	.	.
Chr1	309220	.	T	C	3015.77	PASS	.	.
Chr1	309720	.	G	A	4828.77	PASS	.	.
Chr1	309721	.	G	T	4828.77	PASS	.	.
Chr1	309828	.	T	C	2586.77	PASS	.	.
Chr1	309970	.	G	T	4204.77	PASS	.	.
Chr1	309991	.	G	T	4516.77	PASS	.	.
Chr1	309992	.	T	A	4486.77	PASS	.	.
Chr1	310748	.	G	T	2367.77	PASS	.	.
Chr1	310925	.	A	G	3049.77	PASS	.	.
Chr1	311064	.	G	C	3596.77	PASS	.	.
Chr1	311109	.	C	T	3227.04	PASS	.	.
Chr1	311279	.	C	T	3422.77	PASS	.	.
Chr1	311610	.	G	A	2342.77	PASS	.	.
Chr1	311751	.	G	T	2145.77	PASS	.	.
Chr1	311769	.	G	A	2117.77	PASS	.	.
Chr1	313381	.	C	G	3554.77	PASS	.	.
Chr1	314038	.	A	T	3031.77	PASS	.	.
Chr1	314506	.	A	G	3523.77	PASS	.	.
Chr1	315105	.	T	A	2983.77	PASS	.	.
Chr1	316451	.	G	A	3442.77	PASS	.	.
Chr1	316941	.	T	A	3527.77	PASS	.	.
Chr1	317402	.	C	A	2877.77	PASS	.	.
Chr1	317506	.	A	G	3102.77	PASS	.	.
Chr1	319661	.	C	T	3631.77	PASS	.	.
Chr1	319791	.	A	C	3837.77	PASS	.	.
Chr1	319869	.	A	G	3664.77	PASS	.	.
Chr1	319962	.	T	A	5078.77	PASS	.	.
Chr1	319963	.	G	T	5078.77	PASS	.	.
Chr1	320308	.	G	A	2539.77	PASS	.	.
Chr1	320474	.	G	A	2915.77	PASS	.	.
Chr1	321057	.	A	T	3452.77	PASS	.	.
Chr1	321370	.	C	A	2723.77	PASS	.	.
Chr1	321615	.	T	A	3189.78	PASS	.	.
Chr1	321814	.	G	A	2869.77	PASS	.	.
Chr1	321897	.	A	G	2558.77	PASS	.	.
Chr1	322374	.	T	C	2834.77	PASS	.	.
Chr1	322671	.	C	T	1609.77	PASS	.	.
Chr1	323512	.	C	G	3474.77	PASS	.	.
Chr1	324043	.	A	T	3613.77	PASS	.	.
Chr1	324171	.	G	A	3620.77	PASS	.	.
Chr1	325132	.	T	C	1892.77	PASS	.	.
Chr1	325669	.	T	A	2261.77	PASS	.	.
Chr1	325901	.	C	T	2570.77	PASS	.	.
Chr1	326964	.	T	G	4289.77	PASS	.	.
Chr1	326965	.	T	A	4289.77	PASS	.	.
Chr1	327134	.	A	C	3101.77	PASS	.	.
Chr1	327966	.	G	C	2876.77	PASS	.	.
Chr1	328445	.	A	T	3682.77	PASS	.	.
Chr1	329084	.	G	T	3004.77	PASS	.	.
Chr1	331177	.	C	T	3265.77	PASS	.	.
Chr1	331269	.	A	G	2746.77	PASS	.	.
Chr1	331683	.	C	T	2826.77	PASS	.	.
Chr1	331930	.	T	C	2610.77	PASS	.	.
Chr1	332265	.	T	A	5276.77	PASS	.	.
Chr1	332266	.	T	C	5276.77	PASS	.	.
Chr1	333482	.	C	G	2730.77	PASS	.	.
Chr1	333840	.	C	G	3701.77	PASS	.	.
Chr1	334454	.	T	A	2886.77	PASS	.	.
Chr1	334737	.	G	A	3699.77	PASS	.	.
Chr1	335469	.	A	T	3059.77	PASS	.	.
Chr1	335990	.	G	A	3426.77	PASS	.	.
Chr1	337760	.	C	A	2399.77	PASS	.	.
Chr1	338145	.	C	T	3006.77	PASS	.	.
Chr1	338744	.	T	G	2579.77	PASS	.	.
Chr1	339956	.	T	C	3400.77	PASS	.	.
Chr1	340022	.	C	G	5152.77	PASS	.	.
Chr1	340025	.	A	T	5181.77	PASS	.	.
Chr1	340199	.	A	G	3585.77	PASS	.	.
Chr1	340683	.	C	T	2316.77	PASS	.	.
Chr1	340810	.	C	A	1916.77	PASS	.	.
Chr1	341196	.	T	C	1745.77	PASS	.	.
Chr1	341924	.	T	C	2976.77	PASS	.	.
Chr1	341969	.	C	A	4533.77	PASS	.	.
Chr1	341982	.	C	A	4539.77	PASS	.	.
Chr1	341990	.	A	C	4651.77	PASS	.	.
Chr1	342002	.	C	T	4429.77	PASS	.	.
Chr1	342052	.	C	T	4631.77	PASS	.	.
Chr1	342259	.	T	G	4077.77	PASS	.	.
Chr1	342299	.	T	A	6066.77	PASS	.	.
Chr1	342305	.	G	A	6286.77	PASS	.	.
Chr1	342314	.	A	G	5975.77	PASS	.	.
Chr1	342347	.	G	A	3751.77	PASS	.	.
Chr1	342763	.	T	C	3423.77	PASS	.	.
Chr1	342966	.	G	C	3227.04	PASS	.	.
Chr1	343125	.	C	G	3314.77	PASS	.	.
Chr1	343297	.	T	G	4104.77	PASS	.	.
Chr1	343449	.	G	A	3093.77	PASS	.	.
Chr1	343741	.	G	C	2330.77	PASS	.	.
Chr1	344017	.	G	C	1846.77	PASS	.	.
Chr1	344140	.	G	C	2409.77	PASS	.	.
Chr1	344235	.	G	T	2835.77	PASS	.	.
Chr1	344267	.	C	A	2849.77	PASS	.	.
Chr1	344323	.	A	G	4553.77	PASS	.	.
Chr1	344331	.	A	G	4646.77	PASS	.	.
Chr1	344551	.	T	C	6122.77	PASS	.	.
Chr1	344559	.	A	G	6035.77	PASS	.	.
Chr1	345504	.	G	A	3679.77	PASS	.	.
Chr1	345744	.	T	A	3390.77	PASS	.	.
Chr1	346123	.	G	C	2452.77	PASS	.	.
Chr1	348313	.	C	T	2800.77	PASS	.	.
Chr1	348353	.	T	C	4582.77	PASS	.	.
Chr1	348405	.	A	T	2609.77	PASS	.	.
Chr1	348441	.	T	C	2957.77	PASS	.	.
Chr1	348470	.	G	A	5235.77	PASS	.	.
Chr1	348495	.	C	A	5399.77	PASS	.	.
Chr1	348514	.	T	C	5411.77	PASS	.	.
Chr1	348677	.	G	C	4669.77	PASS	.	.
Chr1	348699	.	A	G	5148.77	PASS	.	.
Chr1	348711	.	G	C	5595.77	PASS	.	.
Chr1	349119	.	T	C	3759.77	PASS	.	.
Chr1	349310	.	C	A	3499.77	PASS	.	.
Chr1	350606	.	G	A	2997.77	PASS	.	.
Chr1	351689	.	A	G	2542.77	PASS	.	.
Chr1	351771	.	G	A	2566.77	PASS	.	.
Chr1	352142	.	C	T	3021.77	PASS	.	.
Chr1	352391	.	C	G	3451.77	PASS	.	.
Chr1	353201	.	A	T	3048.77	PASS	.	.
Chr1	353868	.	A	T	4450.77	PASS	.	.
Chr1	353871	.	A	G	4456.77	PASS	.	.
Chr1	353951	.	C	G	3771.77	PASS	.	.
Chr1	353957	.	A	T	3918.77	PASS	.	.
Chr1	353967	.	G	A	3659.77	PASS	.	.
Chr1	354400	.	T	C	1141.77	PASS	.	.
Chr1	354481	.	T	G	2303.77	PASS	.	.
Chr1	354482	.	C	A	2303.77	PASS	.	.
Chr1	354494	.	G	A	2239.77	PASS	.	.
Chr1	354987	.	C	T	3031.77	PASS	.	.
Chr1	355246	.	G	A	2603.77	PASS	.	.
Chr1	355316	.	G	C	2771.77	PASS	.	.
Chr1	355397	.	C	T	2640.77	PASS	.	.
Chr1	355606	.	C	G	2282.77	PASS	.	.
Chr1	356214	.	G	A	3409.77	PASS	.	.
Chr1	356411	.	T	C	3726.77	PASS	.	.
Chr1	356798	.	T	C	3024.77	PASS	.	.
Chr1	356833	.	C	T	3154.77	PASS	.	.
Chr1	356907	.	G	C	3697.77	PASS	.	.
Chr1	356942	.	A	C	3881.77	PASS	.	.
Chr1	357001	.	A	T	3994.77	PASS	.	.
Chr1	357082	.	T	C	3795.77	PASS	.	.
Chr1	357097	.	C	T	6609.77	PASS	.	.
Chr1	357103	.	A	T	6532.77	PASS	.	.
Chr1	357360	.	G	T	6156.77	PASS	.	.
Chr1	357367	.	G	T	6183.77	PASS	.	.
Chr1	357436	.	A	T	5663.77	PASS	.	.
Chr1	357449	.	T	C	5768.77	PASS	.	.
Chr1	357481	.	C	T	5659.77	PASS	.	.
Chr1	357579	.	A	G	6351.77	PASS	.	.
Chr1	357593	.	T	C	6448.77	PASS	.	.
Chr1	357683	.	T	C	6336.77	PASS	.	.
Chr1	357703	.	C	G	6372.77	PASS	.	.
Chr1	357808	.	C	T	6327.77	PASS	.	.
Chr1	357814	.	G	A	6328.77	PASS	.	.
Chr1	358103	.	G	A	3369.77	PASS	.	.
Chr1	358171	.	C	T	2937.77	PASS	.	.
Chr1	358233	.	T	C	2794.77	PASS	.	.
Chr1	359566	.	C	G	1865.77	PASS	.	.
Chr1	360377	.	T	A	3253.77	PASS	.	.
Chr1	360888	.	T	C	3700.77	PASS	.	.
Chr1	361200	.	T	C	3910.77	PASS	.	.
Chr1	362150	.	C	A	3852.77	PASS	.	.
Chr1	362492	.	C	G	2897.77	PASS	.	.
Chr1	362763	.	A	G	1926.77	PASS	.	.
Chr1	363253	.	A	T	2420.77	PASS	.	.
Chr1	363409	.	C	A	2750.77	PASS	.	.
Chr1	363425	.	G	A	4290.77	PASS	.	.
Chr1	363432	.	G	C	4357.77	PASS	.	.
Chr1	363449	.	C	T	2808.77	PASS	.	.
Chr1	363479	.	G	C	5396.77	PASS	.	.
Chr1	363482	.	C	T	5396.77	PASS	.	.
Chr1	363510	.	T	A	3330.77	PASS	.	.
Chr1	365272	.	T	C	201.77	PASS	.	.
Chr1	365273	.	C	T	329.53	PASS	.	.
Chr1	365301	.	A	G	987.77	PASS	.	.
Chr1	365411	.	A	G	1826.77	PASS	.	.
Chr1	366363	.	T	A	1590.77	PASS	.	.
Chr1	366850	.	A	C	1670.77	PASS	.	.
Chr1	367150	.	T	C	2646.77	PASS	.	.
Chr1	367407	.	G	A	3743.77	PASS	.	.
Chr1	367489	.	C	G	3518.77	PASS	.	.
Chr1	367698	.	G	A	3486.77	PASS	.	.
Chr1	368479	.	G	C	3284.77	PASS	.	.
Chr1	368962	.	T	G	3659.77	PASS	.	.
Chr1	369560	.	G	A	2287.77	PASS	.	.
Chr1	369630	.	G	A	2452.77	PASS	.	.
Chr1	369706	.	T	G	2678.77	PASS	.	.
Chr1	369812	.	C	G	3284.77	PASS	.	.
Chr1	369895	.	A	T	4445.77	PASS	.	.
Chr1	369919	.	G	T	3857.77	PASS	.	.
Chr1	370086	.	T	C	3254.77	PASS	.	.
Chr1	371098	.	G	A	3067.77	PASS	.	.
Chr1	371410	.	C	G	3395.77	PASS	.	.
Chr1	371484	.	T	A	3110.77	PASS	.	.
Chr1	371972	.	T	C	3262.77	PASS	.	.
Chr1	372128	.	C	T	3913.77	PASS	.	.
Chr1	372139	.	C	T	3818.77	PASS	.	.
Chr1	372172	.	A	T	3861.77	PASS	.	.
Chr1	372179	.	A	C	4020.77	PASS	.	.
Chr1	372205	.	T	A	4344.77	PASS	.	.
Chr1	372230	.	C	T	5011.77	PASS	.	.
Chr1	372267	.	C	A	4816.77	PASS	.	.
Chr1	372809	.	C	G	3588.77	PASS	.	.
Chr1	372927	.	C	T	6072.77	PASS	.	.
Chr1	372938	.	T	A	6015.77	PASS	.	.
Chr1	373035	.	A	T	3800.77	PASS	.	.
Chr1	373097	.	C	T	3722.77	PASS	.	.
Chr1	373150	.	G	T	3475.77	PASS	.	.
Chr1	373639	.	G	A	2010.77	PASS	.	.
Chr1	373685	.	C	A	2170.77	PASS	.	.
Chr1	375468	.	A	G	3072.77	PASS	.	.
Chr1	375499	.	A	T	3094.77	PASS	.	.
Chr1	376303	.	G	T	3134.77	PASS	.	.
Chr1	377334	.	T	G	3381.77	PASS	.	.
Chr1	377825	.	T	C	3408.77	PASS	.	.
Chr1	378101	.	T	C	3183.76	PASS	.	.
Chr1	380409	.	T	A	2972.77	PASS	.	.
Chr1	380515	.	A	T	2872.77	PASS	.	.
Chr1	380762	.	A	T	2760.77	PASS	.	.
Chr1	381773	.	A	T	2316.77	PASS	.	.
Chr1	381817	.	T	G	2302.77	PASS	.	.
Chr1	382112	.	T	G	3919.77	PASS	.	.
Chr1	382525	.	C	T	5362.77	PASS	.	.
Chr1	382531	.	T	C	5292.77	PASS	.	.
Chr1	383235	.	G	A	4631.77	PASS	.	.
Chr1	383526	.	G	A	3501.77	PASS	.	.
Chr1	384033	.	C	T	6342.77	PASS	.	.
Chr1	384046	.	T	G	6254.77	PASS	.	.
Chr1	384584	.	T	C	3564.77	PASS	.	.
Chr1	384674	.	G	T	3144.77	PASS	.	.
Chr1	384704	.	A	T	3338.77	PASS	.	.
Chr1	385069	.	C	T	2525.77	PASS	.	.
Chr1	385892	.	A	G	3311.77	PASS	.	.
Chr1	387876	.	T	A	3062.77	PASS	.	.
Chr1	387895	.	T	A	2872.77	PASS	.	.
Chr1	388705	.	C	A	2275.77	PASS	.	.
Chr1	389095	.	A	G	2706.77	PASS	.	.
Chr1	389370	.	T	C	3067.77	PASS	.	.
Chr1	389577	.	C	G	2790.77	PASS	.	.
Chr1	389688	.	T	A	4431.77	PASS	.	.
Chr1	389692	.	T	G	4404.77	PASS	.	.
Chr1	389750	.	G	A	2487.77	PASS	.	.
Chr1	389853	.	T	C	2410.77	PASS	.	.
Chr1	389949	.	C	T	3303.77	PASS	.	.
Chr1	389967	.	C	T	3382.77	PASS	.	.
Chr1	390211	.	T	A	2713.77	PASS	.	.
Chr1	390415	.	C	T	2883.77	PASS	.	.
Chr1	390542	.	A	C	3139.77	PASS	.	.
Chr1	390711	.	G	T	4634.77	PASS	.	.
Chr1	390715	.	A	T	4624.77	PASS	.	.
Chr1	390744	.	G	T	3308.77	PASS	.	.
Chr1	390770	.	C	A	2904.77	PASS	.	.
Chr1	391323	.	T	C	3903.77	PASS	.	.
Chr1	391359	.	C	T	3949.77	PASS	.	.
Chr1	391406	.	T	C	3677.77	PASS	.	.
Chr1	391637	.	A	G	3394.77	PASS	.	.
Chr1	391986	.	G	A	5757.77	PASS	.	.
Chr1	391991	.	A	C	5759.77	PASS	.	.
Chr1	392131	.	C	T	3357.77	PASS	.	.
Chr1	392196	.	G	A	3459.77	PASS	.	.
Chr1	392316	.	T	G	3876.77	PASS	.	.
Chr1	392351	.	T	G	3814.77	PASS	.	.
Chr1	392462	.	T	G	3213.77	PASS	.	.
Chr1	392848	.	C	T	2214.77	PASS	.	.
Chr1	392899	.	A	G	1893.77	PASS	.	.
Chr1	393109	.	C	A	1096.77	PASS	.	.
Chr1	394129	.	A	G	2219.77	PASS	.	.
Chr1	394511	.	G	T	2766.77	PASS	.	.
Chr1	394552	.	C	T	2792.77	PASS	.	.
Chr1	395107	.	A	G	2258.77	PASS	.	.
Chr1	395461	.	T	A	2844.77	PASS	.	.
Chr1	395584	.	C	G	2137.77	PASS	.	.
Chr1	395878	.	A	G	2253.77	PASS	.	.
Chr1	396021	.	T	A	2773.77	PASS	.	.
Chr1	396260	.	A	G	3388.77	PASS	.	.
Chr1	396277	.	A	C	3348.77	PASS	.	.
Chr1	397698	.	C	T	3503.77	PASS	.	.
Chr1	398041	.	C	T	3177.77	PASS	.	.
Chr1	398592	.	T	A	3079.77	PASS	.	.
Chr1	398738	.	C	T	3017.77	PASS	.	.
Chr1	399823	.	C	G	3336.77	PASS	.	.
Chr1	399920	.	C	G	3964.77	PASS	.	.
Chr1	400593	.	C	A	3049.77	PASS	.	.
Chr1	401107	.	A	G	4066.77	PASS	.	.
Chr1	401532	.	A	G	3050.77	PASS	.	.
Chr1	401894	.	G	A	2249.77	PASS	.	.
Chr1	402228	.	G	A	2446.77	PASS	.	.
Chr1	402550	.	C	T	3947.77	PASS	.	.
Chr1	402563	.	T	C	4032.77	PASS	.	.
Chr1	402676	.	A	C	2742.77	PASS	.	.
Chr1	403590	.	A	G	5569.77	PASS	.	.
Chr1	403594	.	A	C	5542.77	PASS	.	.
Chr1	403716	.	G	A	3197.84	PASS	.	.
Chr1	404012	.	C	T	2951.77	PASS	.	.
Chr1	404038	.	C	T	2916.77	PASS	.	.
Chr1	404108	.	G	A	2678.77	PASS	.	.
Chr1	404407	.	C	G	2432.77	PASS	.	.
Chr1	405147	.	C	T	3532.77	PASS	.	.
Chr1	405194	.	G	T	2471.77	PASS	.	.
Chr1	405652	.	A	G	3162.77	PASS	.	.
Chr1	405740	.	T	G	2841.77	PASS	.	.
Chr1	405864	.	G	C	3099.77	PASS	.	.
Chr1	406177	.	G	A	3313.77	PASS	.	.
Chr1	406191	.	G	A	3258.77	PASS	.	.
Chr1	406533	.	A	T	3458.77	PASS	.	.
Chr1	406942	.	G	C	3160.77	PASS	.	.
Chr1	408061	.	T	C	3872.77	PASS	.	.
Chr1	408626	.	G	A	3016.77	PASS	.	.
Chr1	408881	.	G	A	1928.77	PASS	.	.
Chr1	409201	.	C	T	2392.77	PASS	.	.
Chr1	409707	.	A	C	3118.77	PASS	.	.
Chr1	410463	.	A	G	2451.77	PASS	.	.
Chr1	410583	.	T	G	2807.77	PASS	.	.
Chr1	410672	.	G	T	2759.77	PASS	.	.
Chr1	411774	.	C	G	2437.77	PASS	.	.
Chr1	412046	.	A	C	1258.77	PASS	.	.
Chr1	412328	.	A	T	2566.77	PASS	.	.
Chr1	412683	.	C	T	2798.77	PASS	.	.
Chr1	412728	.	A	T	3853.77	PASS	.	.
Chr1	412752	.	T	C	3747.77	PASS	.	.
Chr1	412806	.	A	C	3108.77	PASS	.	.
Chr1	412812	.	T	G	3172.77	PASS	.	.
Chr1	412823	.	T	A	3178.77	PASS	.	.
Chr1	413335	.	A	G	4251.77	PASS	.	.
Chr1	413471	.	A	T	2770.77	PASS	.	.
Chr1	413623	.	A	C	2717.77	PASS	.	.
Chr1	413793	.	G	A	4881.77	PASS	.	.
Chr1	413800	.	T	G	4884.77	PASS	.	.
Chr1	413817	.	G	T	5105.77	PASS	.	.
Chr1	413837	.	T	C	4714.77	PASS	.	.
Chr1	413901	.	C	T	4269.77	PASS	.	.
Chr1	413907	.	A	T	4324.77	PASS	.	.
Chr1	413908	.	C	T	4353.77	PASS	.	.
Chr1	413911	.	C	T	4264.77	PASS	.	.
Chr1	414303	.	C	A	4270.77	PASS	.	.
Chr1	414309	.	C	T	4266.77	PASS	.	.
Chr1	414314	.	T	C	4009.77	PASS	.	.
Chr1	414477	.	A	G	2903.77	PASS	.	.
Chr1	414516	.	A	T	4127.77	PASS	.	.
Chr1	414544	.	G	A	4201.77	PASS	.	.
Chr1	414557	.	T	G	3976.77	PASS	.	.
Chr1	414558	.	T	C	3976.77	PASS	.	.
Chr1	414565	.	A	T	3931.77	PASS	.	.
Chr1	414782	.	T	C	2347.77	PASS	.	.
Chr1	414979	.	A	G	1947.77	PASS	.	.
Chr1	415015	.	T	C	2234.77	PASS	.	.
Chr1	415103	.	T	G	2050.77	PASS	.	.
Chr1	415139	.	C	G	2245.77	PASS	.	.
Chr1	416491	.	C	A	3811.77	PASS	.	.
Chr1	416497	.	G	T	3762.77	PASS	.	.
Chr1	416515	.	T	G	2579.77	PASS	.	.
Chr1	416534	.	C	G	2696.77	PASS	.	.
Chr1	416649	.	G	A	4879.77	PASS	.	.
Chr1	416660	.	T	C	5100.77	PASS	.	.
Chr1	416661	.	G	A	5190.77	PASS	.	.
Chr1	416677	.	T	C	5140.77	PASS	.	.
Chr1	416697	.	T	C	5106.77	PASS	.	.
Chr1	416711	.	T	A	4955.77	PASS	.	.
Chr1	416757	.	C	A	2991.77	PASS	.	.
Chr1	416859	.	T	G	2953.77	PASS	.	.
Chr1	417815	.	C	T	3131.77	PASS	.	.
Chr1	417891	.	A	T	3182.76	PASS	.	.
Chr1	417956	.	A	T	3584.77	PASS	.	.
Chr1	418434	.	G	T	2974.77	PASS	.	.
Chr1	418612	.	A	C	3609.77	PASS	.	.
Chr1	418615	.	T	G	3609.77	PASS	.	.
Chr1	419082	.	A	C	3484.77	PASS	.	.
Chr1	419617	.	C	A	3403.77	PASS	.	.
Chr1	419950	.	G	A	3093.77	PASS	.	.
Chr1	419964	.	A	C	3119.77	PASS	.	.
Chr1	420000	.	G	A	5147.77	PASS	.	.
Chr1	420001	.	T	C	5147.77	PASS	.	.
Chr1	420052	.	G	A	3440.77	PASS	.	.
Chr1	420074	.	G	C	3831.77	PASS	.	.
Chr1	420098	.	C	T	3546.77	PASS	.	.
Chr1	420113	.	A	G	3359.77	PASS	.	.
Chr1	420248	.	A	G	3300.77	PASS	.	.
Chr1	420312	.	T	A	5278.77	PASS	.	.
Chr1	420321	.	A	G	5266.77	PASS	.	.
Chr1	420360	.	C	A	4904.77	PASS	.	.
Chr1	420364	.	C	T	4905.77	PASS	.	.
Chr1	420463	.	T	C	2714.77	PASS	.	.
Chr1	421410	.	G	T	3054.77	PASS	.	.
Chr1	421648	.	A	C	2740.77	PASS	.	.
Chr1	421674	.	C	A	2951.77	PASS	.	.
Chr1	421839	.	A	C	3430.77	PASS	.	.
Chr1	421914	.	C	T	3122.77	PASS	.	.
Chr1	422054	.	T	C	2935.77	PASS	.	.
Chr1	422095	.	C	A	2782.77	PASS	.	.
Chr1	422177	.	A	T	3008.77	PASS	.	.
Chr1	422239	.	A	C	3291.77	PASS	.	.
Chr1	422366	.	T	A	3821.77	PASS	.	.
Chr1	422491	.	T	G	4014.77	PASS	.	.
Chr1	422833	.	A	T	2826.77	PASS	.	.
Chr1	422941	.	C	T	3396.77	PASS	.	.
Chr1	422948	.	G	A	3446.77	PASS	.	.
Chr1	422986	.	G	A	1842.77	PASS	.	.
Chr1	423139	.	A	G	3427.77	PASS	.	.
Chr1	423148	.	A	G	3436.77	PASS	.	.
Chr1	423193	.	C	T	3031.77	PASS	.	.
Chr1	423200	.	A	T	2986.77	PASS	.	.
Chr1	423267	.	A	G	3031.77	PASS	.	.
Chr1	423287	.	G	A	3031.77	PASS	.	.
Chr1	423308	.	G	A	2841.77	PASS	.	.
Chr1	423379	.	T	A	2469.77	PASS	.	.
Chr1	423438	.	T	A	3985.77	PASS	.	.
Chr1	423445	.	A	C	3916.77	PASS	.	.
Chr1	423470	.	T	C	3965.77	PASS	.	.
Chr1	423473	.	T	G	3858.77	PASS	.	.
Chr1	423557	.	A	G	3143.77	PASS	.	.
Chr1	423558	.	C	T	3143.77	PASS	.	.
Chr1	424278	.	T	C	3035.77	PASS	.	.
Chr1	424290	.	T	C	3170.77	PASS	.	.
Chr1	424314	.	C	T	3706.77	PASS	.	.
Chr1	424321	.	G	C	3886.77	PASS	.	.
Chr1	424328	.	T	C	3952.77	PASS	.	.
Chr1	424359	.	C	T	2735.77	PASS	.	.
Chr1	424849	.	G	A	3473.77	PASS	.	.
Chr1	425517	.	C	T	3358.77	PASS	.	.
Chr1	425597	.	A	T	5923.77	PASS	.	.
Chr1	425621	.	C	A	6076.77	PASS	.	.
Chr1	425851	.	C	T	5737.77	PASS	.	.
Chr1	425858	.	A	G	5879.77	PASS	.	.
Chr1	425870	.	C	G	5956.77	PASS	.	.
Chr1	425875	.	A	C	5918.77	PASS	.	.
Chr1	425961	.	A	C	3211.76	PASS	.	.
Chr1	425988	.	A	G	4652.77	PASS	.	.
Chr1	426013	.	G	A	4705.77	PASS	.	.
Chr1	426240	.	A	G	2951.77	PASS	.	.
Chr1	426281	.	T	A	3255.77	PASS	.	.
Chr1	426308	.	T	A	3188.81	PASS	.	.
Chr1	426770	.	C	T	3385.77	PASS	.	.
Chr1	426800	.	T	C	3613.77	PASS	.	.
Chr1	426854	.	G	A	3487.77	PASS	.	.
Chr1	426998	.	C	G	4117.77	PASS	.	.
Chr1	427069	.	G	A	3990.77	PASS	.	.
Chr1	427101	.	T	G	3668.77	PASS	.	.
Chr1	428072	.	C	T	3006.77	PASS	.	.
Chr1	428313	.	G	A	3751.77	PASS	.	.
Chr1	428381	.	G	T	4061.77	PASS	.	.
Chr1	430076	.	T	G	2427.77	PASS	.	.
Chr1	430193	.	C	T	5464.77	PASS	.	.
Chr1	430195	.	G	A	5464.77	PASS	.	.
Chr1	431652	.	A	G	62.74	PASS	.	.
Chr1	432018	.	G	A	30.74	PASS	.	.
Chr1	432548	.	A	T	3356.77	PASS	.	.
Chr1	432549	.	A	T	3356.77	PASS	.	.
Chr1	432653	.	T	C	3210.76	PASS	.	.
Chr1	433893	.	C	T	2871.77	PASS	.	.
Chr1	433907	.	C	T	3308.77	PASS	.	.
Chr1	433997	.	T	C	3545.77	PASS	.	.
Chr1	434114	.	C	T	2756.77	PASS	.	.
Chr1	434451	.	G	T	1761.77	PASS	.	.
Chr1	434491	.	T	A	1707.77	PASS	.	.
Chr1	436138	.	T	A	5550.77	PASS	.	.
Chr1	436193	.	A	G	5573.77	PASS	.	.
Chr1	436195	.	G	C	5573.77	PASS	.	.
Chr1	436201	.	T	G	5551.77	PASS	.	.
Chr1	436210	.	C	G	5551.77	PASS	.	.
Chr1	436213	.	T	A	5596.77	PASS	.	.
Chr1	436215	.	G	A	5596.77	PASS	.	.
Chr1	436219	.	T	A	5506.77	PASS	.	.
Chr1	436298	.	A	C	3305.77	PASS	.	.
Chr1	436520	.	C	T	2903.77	PASS	.	.
Chr1	436638	.	C	A	3216.73	PASS	.	.
Chr1	436707	.	T	C	3072.77	PASS	.	.
Chr1	436777	.	G	T	4666.77	PASS	.	.
Chr1	436790	.	T	A	4490.77	PASS	.	.
Chr1	436936	.	A	T	2029.77	PASS	.	.
Chr1	436962	.	G	A	3010.77	PASS	.	.
Chr1	436979	.	G	T	2981.77	PASS	.	.
Chr1	437704	.	C	T	3044.77	PASS	.	.
Chr1	438176	.	T	A	4168.77	PASS	.	.
Chr1	438265	.	A	G	4290.77	PASS	.	.
Chr1	438411	.	A	T	3049.77	PASS	.	.
Chr1	438572	.	G	C	4186.77	PASS	.	.
Chr1	438688	.	A	G	3879.77	PASS	.	.
Chr1	438836	.	G	A	4659.77	PASS	.	.
Chr1	438929	.	G	T	4094.77	PASS	.	.
Chr1	440771	.	A	G	3218.75	PASS	.	.
Chr1	441031	.	A	C	3956.77	PASS	.	.
Chr1	441102	.	C	G	3831.77	PASS	.	.
Chr1	441105	.	A	T	3810.77	PASS	.	.
Chr1	441546	.	C	T	2761.77	PASS	.	.
Chr1	441561	.	G	C	2907.77	PASS	.	.
Chr1	441653	.	C	T	2978.77	PASS	.	.
Chr1	441704	.	C	T	2715.77	PASS	.	.
Chr1	442244	.	C	T	2766.77	PASS	.	.
Chr1	443788	.	G	A	4100.77	PASS	.	.
Chr1	446457	.	G	A	3107.77	PASS	.	.
Chr1	446625	.	C	T	3364.77	PASS	.	.
Chr1	446882	.	T	C	2828.77	PASS	.	.
Chr1	446922	.	G	T	2793.77	PASS	.	.
Chr1	447072	.	A	G	2035.77	PASS	.	.
Chr1	447142	.	C	T	3120.77	PASS	.	.
Chr1	447425	.	T	A	2327.77	PASS	.	.
Chr1	447450	.	A	C	2202.77	PASS	.	.
Chr1	447462	.	T	A	2423.77	PASS	.	.
Chr1	447478	.	A	T	3896.77	PASS	.	.
Chr1	447480	.	C	T	3896.77	PASS	.	.
Chr1	447538	.	C	T	1232.77	PASS	.	.
Chr1	447675	.	A	G	1210.77	PASS	.	.
Chr1	447687	.	G	A	2598.77	PASS	.	.
Chr1	447694	.	C	A	2836.77	PASS	.	.
Chr1	447703	.	C	A	2705.77	PASS	.	.
Chr1	447737	.	C	T	2943.77	PASS	.	.
Chr1	447969	.	A	G	3158.77	PASS	.	.
Chr1	448154	.	T	G	3318.77	PASS	.	.
Chr1	448206	.	T	A	3433.77	PASS	.	.
Chr1	448331	.	G	A	3200.06	PASS	.	.
Chr1	449560	.	G	C	3534.77	PASS	.	.
Chr1	450466	.	A	G	3075.77	PASS	.	.
Chr1	451235	.	C	A	3651.77	PASS	.	.
Chr1	451930	.	A	G	3813.77	PASS	.	.
Chr1	452130	.	C	A	3332.77	PASS	.	.
Chr1	452370	.	A	G	3516.77	PASS	.	.
Chr1	452718	.	G	C	3407.77	PASS	.	.
Chr1	453120	.	A	G	2819.77	PASS	.	.
Chr1	453167	.	A	T	2652.77	PASS	.	.
Chr1	453374	.	A	C	2194.77	PASS	.	.
Chr1	453451	.	C	A	2650.77	PASS	.	.
Chr1	453456	.	T	A	2786.77	PASS	.	.
Chr1	453715	.	G	C	3621.77	PASS	.	.
Chr1	454260	.	T	A	3896.77	PASS	.	.
Chr1	454505	.	T	C	2990.77	PASS	.	.
Chr1	454535	.	C	G	2983.77	PASS	.	.
Chr1	454708	.	A	T	5454.77	PASS	.	.
Chr1	454711	.	C	T	5426.77	PASS	.	.
Chr1	454712	.	A	G	5429.77	PASS	.	.
Chr1	454721	.	C	T	5298.77	PASS	.	.
Chr1	454792	.	T	A	3113.77	PASS	.	.
Chr1	454898	.	A	C	2971.77	PASS	.	.
Chr1	454953	.	A	G	2949.77	PASS	.	.
Chr1	455207	.	C	A	3275.77	PASS	.	.
Chr1	455531	.	C	T	3853.77	PASS	.	.
Chr1	455765	.	A	C	3542.77	PASS	.	.
Chr1	455960	.	G	A	5449.77	PASS	.	.
Chr1	455968	.	T	C	5547.77	PASS	.	.
Chr1	455976	.	A	G	5326.77	PASS	.	.
Chr1	455978	.	G	A	5281.77	PASS	.	.
Chr1	455996	.	C	T	5396.77	PASS	.	.
Chr1	456051	.	G	C	4856.77	PASS	.	.
Chr1	456097	.	C	T	3236.77	PASS	.	.
Chr1	456125	.	C	T	4914.77	PASS	.	.
Chr1	456127	.	G	T	4914.77	PASS	.	.
Chr1	456291	.	G	A	3099.77	PASS	.	.
Chr1	456325	.	A	C	3086.77	PASS	.	.
Chr1	456402	.	T	C	4619.77	PASS	.	.
Chr1	456405	.	G	T	4664.77	PASS	.	.
Chr1	456411	.	C	G	4563.77	PASS	.	.
Chr1	456421	.	C	G	4579.77	PASS	.	.
Chr1	456442	.	G	T	4926.77	PASS	.	.
Chr1	456443	.	C	G	4926.77	PASS	.	.
Chr1	456552	.	G	A	4541.77	PASS	.	.
Chr1	456561	.	A	G	4651.77	PASS	.	.
Chr1	456564	.	C	T	4561.77	PASS	.	.
Chr1	456689	.	C	T	2964.77	PASS	.	.
Chr1	457225	.	C	T	2509.77	PASS	.	.
Chr1	457689	.	A	T	3743.77	PASS	.	.
Chr1	457788	.	C	T	3882.77	PASS	.	.
Chr1	458079	.	C	G	4064.77	PASS	.	.
Chr1	458157	.	A	G	4602.77	PASS	.	.
Chr1	458428	.	C	T	4383.77	PASS	.	.
Chr1	458911	.	A	T	3938.77	PASS	.	.
Chr1	458953	.	T	C	6106.77	PASS	.	.
Chr1	459140	.	C	A	3548.77	PASS	.	.
Chr1	459248	.	T	A	4209.77	PASS	.	.
Chr1	459868	.	C	T	4153.77	PASS	.	.
Chr1	461371	.	C	A	3917.77	PASS	.	.
Chr1	461788	.	G	T	3510.77	PASS	.	.
Chr1	461999	.	T	C	3911.77	PASS	.	.
Chr1	463954	.	T	A	5500.77	PASS	.	.
Chr1	464075	.	T	C	2393.77	PASS	.	.
Chr1	464103	.	G	A	2360.77	PASS	.	.
Chr1	464909	.	A	G	3222.65	PASS	.	.
Chr1	464929	.	G	A	3122.77	PASS	.	.
Chr1	465096	.	T	C	3458.77	PASS	.	.
Chr1	465237	.	A	G	2919.77	PASS	.	.
Chr1	465762	.	G	A	2842.77	PASS	.	.
Chr1	465784	.	C	T	3209.76	PASS	.	.
Chr1	465818	.	G	A	2705.77	PASS	.	.
Chr1	466372	.	A	T	3912.77	PASS	.	.
Chr1	468581	.	G	A	3858.77	PASS	.	.
Chr1	469581	.	T	A	3323.77	PASS	.	.
Chr1	469707	.	G	A	3740.77	PASS	.	.
Chr1	469984	.	C	T	5113.77	PASS	.	.
Chr1	469995	.	C	G	4997.77	PASS	.	.
Chr1	480540	.	T	C	3950.77	PASS	.	.
Chr1	482608	.	T	G	2508.77	PASS	.	.
Chr1	486152	.	A	T	2299.77	PASS	.	.
Chr1	486440	.	G	C	2713.77	PASS	.	.
Chr1	486486	.	T	A	4049.77	PASS	.	.
Chr1	486711	.	A	C	2783.77	PASS	.	.
Chr1	487535	.	A	C	2770.77	PASS	.	.
Chr1	487641	.	C	T	3663.77	PASS	.	.
Chr1	487822	.	A	T	3530.77	PASS	.	.
Chr1	487959	.	T	A	4570.77	PASS	.	.
Chr1	488056	.	T	A	3630.77	PASS	.	.
Chr1	488105	.	G	C	3944.77	PASS	.	.
Chr1	488188	.	A	T	5981.77	PASS	.	.
Chr1	488205	.	T	C	6269.77	PASS	.	.
Chr1	488206	.	A	T	6211.77	PASS	.	.
Chr1	488426	.	T	G	3777.77	PASS	.	.
Chr1	489664	.	A	G	4027.77	PASS	.	.
Chr1	499596	.	G	A	55.77	PASS	.	.
Chr1	499658	.	G	C	573.77	PASS	.	.
Chr1	499659	.	G	C	574.77	PASS	.	.
Chr1	500707	.	T	C	203.77	PASS	.	.
Chr1	502177	.	T	A	4933.77	PASS	.	.
Chr1	502178	.	T	A	4933.77	PASS	.	.
Chr1	503092	.	C	G	3983.77	PASS	.	.
Chr1	503836	.	T	A	3092.77	PASS	.	.
Chr1	503930	.	A	G	3469.77	PASS	.	.
Chr1	505768	.	A	T	2429.77	PASS	.	.
Chr1	505788	.	T	A	1951.77	PASS	.	.
Chr1	506098	.	T	A	2001.77	PASS	.	.
Chr1	509713	.	A	G	4502.77	PASS	.	.
Chr1	512692	.	A	G	2735.77	PASS	.	.
Chr1	512758	.	A	G	2291.77	PASS	.	.
Chr1	514894	.	G	C	4155.77	PASS	.	.
Chr1	515072	.	G	A	3377.77	PASS	.	.
Chr1	515473	.	A	G	3099.77	PASS	.	.
Chr1	515831	.	G	C	3258.77	PASS	.	.
Chr1	516502	.	C	T	3386.77	PASS	.	.
Chr1	516613	.	T	A	3005.77	PASS	.	.
Chr1	516840	.	G	A	2559.77	PASS	.	.
Chr1	516887	.	A	C	4646.77	PASS	.	.
Chr1	516969	.	A	C	4240.77	PASS	.	.
Chr1	516984	.	A	G	4151.77	PASS	.	.
Chr1	517010	.	G	A	3815.77	PASS	.	.
Chr1	517032	.	C	A	3861.77	PASS	.	.
Chr1	517121	.	G	A	2520.77	PASS	.	.
Chr1	517452	.	T	C	2869.77	PASS	.	.
Chr1	517553	.	C	A	3534.77	PASS	.	.
Chr1	517583	.	A	C	3781.77	PASS	.	.
Chr1	517670	.	T	A	3768.77	PASS	.	.
Chr1	518074	.	G	C	3276.77	PASS	.	.
Chr1	518473	.	C	T	3448.77	PASS	.	.
Chr1	518499	.	A	G	4896.77	PASS	.	.
Chr1	518502	.	G	A	5076.77	PASS	.	.
Chr1	518504	.	C	T	5197.77	PASS	.	.
Chr1	518511	.	C	G	5159.77	PASS	.	.
Chr1	518523	.	T	G	3008.77	PASS	.	.
Chr1	518538	.	C	G	3108.77	PASS	.	.
Chr1	518570	.	A	T	3178.77	PASS	.	.
Chr1	518582	.	G	A	4939.77	PASS	.	.
Chr1	518585	.	A	T	4964.77	PASS	.	.
Chr1	518607	.	A	C	3131.77	PASS	.	.
Chr1	518629	.	G	T	4979.77	PASS	.	.
Chr1	518633	.	A	G	5040.77	PASS	.	.
Chr1	518695	.	G	A	3589.77	PASS	.	.
Chr1	518728	.	C	T	6466.77	PASS	.	.
Chr1	518747	.	T	C	6862.77	PASS	.	.
Chr1	518765	.	C	A	7007.77	PASS	.	.
Chr1	518782	.	C	G	6495.77	PASS	.	.
Chr1	518892	.	G	T	6112.77	PASS	.	.
Chr1	518897	.	A	G	6255.77	PASS	.	.
Chr1	518899	.	G	A	6496.77	PASS	.	.
Chr1	518917	.	G	T	6887.77	PASS	.	.
Chr1	518918	.	A	G	6812.77	PASS	.	.
Chr1	518936	.	A	T	6403.77	PASS	.	.
Chr1	518983	.	T	A	7010.77	PASS	.	.
Chr1	518998	.	G	A	6991.77	PASS	.	.
Chr1	519069	.	A	G	3462.77	PASS	.	.
Chr1	519201	.	T	C	3098.77	PASS	.	.
Chr1	519270	.	T	C	3200.06	PASS	.	.
Chr1	519342	.	C	T	2865.77	PASS	.	.
Chr1	519387	.	A	C	3936.77	PASS	.	.
Chr1	519408	.	G	C	3974.77	PASS	.	.
Chr1	519456	.	G	C	4096.77	PASS	.	.
Chr1	519471	.	C	T	4097.77	PASS	.	.
Chr1	519480	.	C	T	3934.77	PASS	.	.
Chr1	519537	.	C	T	3479.77	PASS	.	.
Chr1	519558	.	T	C	3274.77	PASS	.	.
Chr1	519672	.	G	A	2726.77	PASS	.	.
Chr1	519756	.	C	T	2664.77	PASS	.	.
Chr1	519804	.	C	T	4021.77	PASS	.	.
Chr1	519807	.	C	T	4059.77	PASS	.	.
Chr1	519810	.	T	C	4085.77	PASS	.	.
Chr1	519852	.	T	C	2392.77	PASS	.	.
Chr1	519939	.	G	A	2347.77	PASS	.	.
Chr1	520005	.	T	C	2593.77	PASS	.	.
Chr1	520050	.	G	A	2818.77	PASS	.	.
Chr1	520098	.	A	G	2696.77	PASS	.	.
Chr1	520149	.	T	C	2997.77	PASS	.	.
Chr1	520155	.	A	G	3005.77	PASS	.	.
Chr1	520313	.	C	A	2113.77	PASS	.	.
Chr1	520468	.	T	C	827.77	PASS	.	.
Chr1	520622	.	G	A	2155.77	PASS	.	.
Chr1	520665	.	C	A	2240.77	PASS	.	.
Chr1	520831	.	A	C	2742.77	PASS	.	.
Chr1	521012	.	C	A	3132.77	PASS	.	.
Chr1	521618	.	T	G	2791.77	PASS	.	.
Chr1	521941	.	G	A	4259.77	PASS	.	.
Chr1	522045	.	G	C	3554.77	PASS	.	.
Chr1	522121	.	A	G	5591.77	PASS	.	.
Chr1	522146	.	T	G	5635.77	PASS	.	.
Chr1	522172	.	G	T	5470.77	PASS	.	.
Chr1	522173	.	T	C	5515.77	PASS	.	.
Chr1	522644	.	G	T	3391.77	PASS	.	.
Chr1	522679	.	A	T	5526.77	PASS	.	.
Chr1	522699	.	G	T	6150.77	PASS	.	.
Chr1	522701	.	T	A	6069.77	PASS	.	.
Chr1	522708	.	C	G	6008.77	PASS	.	.
Chr1	522740	.	C	A	6176.77	PASS	.	.
Chr1	522744	.	C	G	6238.77	PASS	.	.
Chr1	522756	.	A	T	6541.77	PASS	.	.
Chr1	522762	.	T	G	6460.77	PASS	.	.
Chr1	522763	.	T	A	6415.77	PASS	.	.
Chr1	522778	.	A	G	6031.77	PASS	.	.
Chr1	523472	.	A	T	4899.77	PASS	.	.
Chr1	523475	.	C	A	4888.77	PASS	.	.
Chr1	523535	.	A	T	4605.77	PASS	.	.
Chr1	523545	.	T	C	4779.77	PASS	.	.
Chr1	523623	.	A	C	4777.77	PASS	.	.
Chr1	523626	.	G	A	4743.77	PASS	.	.
Chr1	523682	.	T	C	3273.77	PASS	.	.
Chr1	523780	.	A	T	3184.79	PASS	.	.
Chr1	523808	.	T	G	4232.77	PASS	.	.
Chr1	523830	.	C	T	4503.77	PASS	.	.
Chr1	523838	.	A	C	4696.77	PASS	.	.
Chr1	524011	.	A	G	2793.77	PASS	.	.
Chr1	524228	.	A	G	5997.77	PASS	.	.
Chr1	524234	.	G	A	6048.77	PASS	.	.
Chr1	524353	.	T	G	3688.77	PASS	.	.
Chr1	524388	.	G	C	3454.77	PASS	.	.
Chr1	524430	.	C	T	5485.77	PASS	.	.
Chr1	524442	.	A	T	5686.77	PASS	.	.
Chr1	524446	.	C	A	5821.77	PASS	.	.
Chr1	524449	.	A	G	5866.77	PASS	.	.
Chr1	524463	.	T	G	5731.77	PASS	.	.
Chr1	524506	.	T	C	4132.77	PASS	.	.
Chr1	524735	.	T	A	3348.77	PASS	.	.
Chr1	525154	.	T	A	5359.77	PASS	.	.
Chr1	525156	.	C	T	5494.77	PASS	.	.
Chr1	525178	.	T	G	5551.77	PASS	.	.
Chr1	525185	.	C	T	5436.77	PASS	.	.
Chr1	525870	.	G	A	2887.77	PASS	.	.
Chr1	526350	.	T	G	2465.77	PASS	.	.
Chr1	526370	.	A	T	2458.77	PASS	.	.
Chr1	526469	.	A	T	2540.77	PASS	.	.
Chr1	527264	.	T	C	2106.77	PASS	.	.
Chr1	528348	.	G	C	2498.77	PASS	.	.
Chr1	528455	.	G	T	2556.77	PASS	.	.
Chr1	529064	.	T	A	4291.77	PASS	.	.
Chr1	529253	.	T	C	4092.77	PASS	.	.
Chr1	549989	.	T	A	1853.77	PASS	.	.
Chr1	591180	.	A	T	3679.77	PASS	.	.
Chr1	591492	.	G	A	3762.77	PASS	.	.
Chr1	591513	.	C	G	3718.77	PASS	.	.
Chr1	591864	.	A	T	2899.77	PASS	.	.
Chr1	592939	.	A	G	2545.77	PASS	.	.
Chr1	593384	.	C	T	4137.77	PASS	.	.
Chr1	593981	.	G	A	4054.77	PASS	.	.
Chr1	594051	.	A	G	2700.77	PASS	.	.
Chr1	594139	.	T	G	5858.77	PASS	.	.
Chr1	594141	.	G	A	5942.77	PASS	.	.
Chr1	594144	.	C	T	5904.77	PASS	.	.
Chr1	594166	.	C	T	3964.77	PASS	.	.
Chr1	594258	.	T	C	4016.77	PASS	.	.
Chr1	594312	.	T	A	6127.77	PASS	.	.
Chr1	594340	.	C	T	5843.77	PASS	.	.
Chr1	594446	.	C	G	4024.77	PASS	.	.
Chr1	594678	.	G	A	5511.77	PASS	.	.
Chr1	594718	.	A	G	3363.77	PASS	.	.
Chr1	594834	.	A	G	3406.77	PASS	.	.
Chr1	595072	.	G	A	6204.77	PASS	.	.
Chr1	595078	.	T	C	6439.77	PASS	.	.
Chr1	595087	.	A	G	6433.77	PASS	.	.
Chr1	595105	.	A	G	4486.77	PASS	.	.
Chr1	595285	.	G	T	4047.77	PASS	.	.
Chr1	596221	.	T	C	2838.77	PASS	.	.
Chr1	596233	.	A	G	3017.77	PASS	.	.
Chr1	596257	.	A	G	2999.77	PASS	.	.
Chr1	596314	.	A	G	2876.77	PASS	.	.
Chr1	596341	.	G	A	2638.77	PASS	.	.
Chr1	596353	.	A	C	2863.77	PASS	.	.
Chr1	596437	.	A	T	3375.77	PASS	.	.
Chr1	596487	.	A	C	3064.77	PASS	.	.
Chr1	596515	.	A	G	3160.77	PASS	.	.
Chr1	596554	.	T	C	3295.77	PASS	.	.
Chr1	597319	.	T	A	2498.77	PASS	.	.
Chr1	597404	.	A	G	4331.77	PASS	.	.
Chr1	597425	.	T	A	4831.77	PASS	.	.
Chr1	597571	.	C	T	4369.77	PASS	.	.
Chr1	597595	.	A	C	4474.77	PASS	.	.
Chr1	597598	.	T	A	4384.77	PASS	.	.
Chr1	597925	.	A	G	5366.77	PASS	.	.
Chr1	597928	.	G	T	5411.77	PASS	.	.
Chr1	597933	.	G	T	5486.77	PASS	.	.
Chr1	597955	.	G	A	5576.77	PASS	.	.
Chr1	597988	.	G	A	5235.77	PASS	.	.
Chr1	598003	.	C	T	5178.77	PASS	.	.
Chr1	598039	.	G	A	5592.77	PASS	.	.
Chr1	598042	.	C	T	5614.77	PASS	.	.
Chr1	598868	.	G	A	5020.77	PASS	.	.
Chr1	599237	.	C	T	4532.77	PASS	.	.
Chr1	599461	.	G	C	7663.77	PASS	.	.
Chr1	599486	.	T	G	7507.77	PASS	.	.
Chr1	599609	.	A	C	4311.77	PASS	.	.
Chr1	599730	.	T	C	4399.77	PASS	.	.
Chr1	601729	.	A	T	2635.77	PASS	.	.
Chr1	602135	.	A	G	2506.77	PASS	.	.
Chr1	602162	.	T	A	2676.77	PASS	.	.
Chr1	602858	.	T	C	3610.77	PASS	.	.
Chr1	604370	.	G	C	3293.77	PASS	.	.
Chr1	604664	.	T	C	2620.77	PASS	.	.
Chr1	605448	.	A	G	2772.77	PASS	.	.
Chr1	606019	.	T	G	3484.77	PASS	.	.
Chr1	606267	.	T	A	2951.77	PASS	.	.
Chr1	606764	.	C	G	2418.77	PASS	.	.
Chr1	607052	.	C	A	3926.77	PASS	.	.
Chr1	607152	.	G	A	3860.77	PASS	.	.
Chr1	607355	.	A	G	3757.77	PASS	.	.
Chr1	607398	.	T	G	3383.77	PASS	.	.
Chr1	607493	.	T	C	3398.77	PASS	.	.
Chr1	607507	.	T	C	3656.77	PASS	.	.
Chr1	607548	.	C	A	3997.77	PASS	.	.
Chr1	607559	.	A	G	6796.77	PASS	.	.
Chr1	607631	.	A	G	4253.77	PASS	.	.
Chr1	609671	.	C	A	122.77	PASS	.	.
Chr1	609672	.	G	A	122.77	PASS	.	.
Chr1	609673	.	C	A	122.77	PASS	.	.
Chr1	615616	.	T	A	3576.77	PASS	.	.
Chr1	617402	.	G	A	3521.77	PASS	.	.
Chr1	617467	.	A	C	4247.77	PASS	.	.
Chr1	617835	.	A	G	4537.77	PASS	.	.
Chr1	617873	.	T	G	3900.77	PASS	.	.
Chr1	618227	.	C	T	3220.76	PASS	.	.
Chr1	618452	.	T	C	2666.77	PASS	.	.
Chr1	619000	.	C	G	2490.77	PASS	.	.
Chr1	620815	.	G	T	3115.77	PASS	.	.
Chr1	621036	.	A	T	2848.77	PASS	.	.
Chr1	621192	.	T	C	2417.77	PASS	.	.
Chr1	621227	.	C	T	3813.77	PASS	.	.
Chr1	621239	.	A	C	4021.77	PASS	.	.
Chr1	621789	.	G	A	2448.77	PASS	.	.
Chr1	621933	.	C	T	2425.77	PASS	.	.
Chr1	621966	.	C	A	4336.77	PASS	.	.
Chr1	621969	.	C	T	4336.77	PASS	.	.
Chr1	622074	.	C	T	3315.77	PASS	.	.
Chr1	622229	.	T	C	3599.77	PASS	.	.
Chr1	622561	.	C	G	4736.77	PASS	.	.
Chr1	623047	.	G	A	3994.77	PASS	.	.
Chr1	623633	.	A	G	3655.77	PASS	.	.
Chr1	624063	.	G	A	2105.77	PASS	.	.
Chr1	624484	.	G	T	2519.77	PASS	.	.
Chr1	624529	.	C	T	2975.77	PASS	.	.
Chr1	624675	.	C	T	3032.77	PASS	.	.
Chr1	624752	.	C	T	5116.77	PASS	.	.
Chr1	625021	.	C	T	3461.77	PASS	.	.
Chr1	625898	.	C	T	3915.77	PASS	.	.
Chr1	626120	.	A	T	4241.77	PASS	.	.
Chr1	626498	.	A	G	4036.77	PASS	.	.
Chr1	626569	.	A	G	3463.77	PASS	.	.
Chr1	627030	.	T	A	3346.77	PASS	.	.
Chr1	627062	.	T	C	3567.77	PASS	.	.
Chr1	627111	.	T	A	3528.77	PASS	.	.
Chr1	627925	.	G	T	2891.77	PASS	.	.
Chr1	628630	.	C	G	2834.77	PASS	.	.
Chr1	628685	.	T	G	2846.77	PASS	.	.
Chr1	629265	.	T	A	3187.75	PASS	.	.
Chr1	630209	.	A	G	3918.77	PASS	.	.
Chr1	630457	.	C	T	2978.77	PASS	.	.
Chr1	631562	.	A	G	3098.77	PASS	.	.
Chr1	631754	.	C	A	2982.77	PASS	.	.
Chr1	632372	.	G	A	3603.77	PASS	.	.
Chr1	632518	.	C	T	3215.74	PASS	.	.
Chr1	632602	.	T	C	3790.77	PASS	.	.
Chr1	633512	.	A	T	4085.77	PASS	.	.
Chr1	633694	.	T	C	4836.77	PASS	.	.
Chr1	633929	.	A	C	4220.77	PASS	.	.
Chr1	634228	.	C	T	3073.77	PASS	.	.
Chr1	634259	.	G	T	3236.77	PASS	.	.
Chr1	634313	.	G	A	4104.77	PASS	.	.
Chr1	634327	.	T	G	4170.77	PASS	.	.
Chr1	634349	.	C	A	3886.77	PASS	.	.
Chr1	634351	.	C	T	3886.77	PASS	.	.
Chr1	634353	.	G	C	3886.77	PASS	.	.
Chr1	634963	.	T	A	3460.77	PASS	.	.
Chr1	635670	.	A	C	3871.77	PASS	.	.
Chr1	635696	.	G	A	3560.77	PASS	.	.
Chr1	636766	.	A	T	3467.77	PASS	.	.
Chr1	636788	.	T	C	3417.77	PASS	.	.
Chr1	636917	.	A	G	3324.77	PASS	.	.
Chr1	637916	.	C	T	3371.77	PASS	.	.
Chr1	637952	.	A	T	3661.77	PASS	.	.
Chr1	638156	.	G	A	3317.77	PASS	.	.
Chr1	638653	.	A	G	2769.77	PASS	.	.
Chr1	638719	.	C	A	2978.77	PASS	.	.
Chr1	639287	.	A	G	2355.77	PASS	.	.
Chr1	639468	.	A	G	2643.77	PASS	.	.
Chr1	639664	.	A	C	3601.77	PASS	.	.
Chr1	639680	.	T	A	3692.77	PASS	.	.
Chr1	639710	.	G	A	2660.77	PASS	.	.
Chr1	639927	.	A	G	1718.77	PASS	.	.
Chr1	640034	.	T	G	1431.77	PASS	.	.
Chr1	640118	.	A	G	120.90	PASS	.	.
Chr1	640225	.	T	G	802.77	PASS	.	.
Chr1	640788	.	T	A	1629.77	PASS	.	.
Chr1	640808	.	A	C	1347.77	PASS	.	.
Chr1	640837	.	A	C	773.77	PASS	.	.
Chr1	640843	.	A	G	556.77	PASS	.	.
Chr1	641078	.	T	C	2779.77	PASS	.	.
Chr1	641097	.	T	C	2962.77	PASS	.	.
Chr1	641123	.	G	A	3675.77	PASS	.	.
Chr1	641148	.	T	C	3712.77	PASS	.	.
Chr1	641174	.	G	C	2520.77	PASS	.	.
Chr1	641268	.	T	C	3663.77	PASS	.	.
Chr1	641334	.	T	A	2200.77	PASS	.	.
Chr1	641413	.	G	A	2213.77	PASS	.	.
Chr1	641525	.	C	G	2435.77	PASS	.	.
Chr1	641584	.	C	G	2421.77	PASS	.	.
Chr1	641627	.	G	T	2068.77	PASS	.	.
Chr1	641675	.	T	C	2085.77	PASS	.	.
Chr1	642088	.	A	G	3129.77	PASS	.	.
Chr1	642568	.	A	T	4136.77	PASS	.	.
Chr1	642802	.	T	C	3945.77	PASS	.	.
Chr1	643447	.	G	A	2901.77	PASS	.	.
Chr1	643468	.	T	C	4717.77	PASS	.	.
Chr1	643471	.	A	G	4716.77	PASS	.	.
Chr1	643486	.	T	C	3383.77	PASS	.	.
Chr1	643836	.	G	C	4198.77	PASS	.	.
Chr1	644814	.	C	G	3213.77	PASS	.	.
Chr1	644974	.	C	T	2711.77	PASS	.	.
Chr1	645062	.	C	G	4607.77	PASS	.	.
Chr1	645063	.	T	A	4698.77	PASS	.	.
Chr1	645073	.	A	C	4529.77	PASS	.	.
Chr1	646492	.	A	G	3540.77	PASS	.	.
Chr1	646531	.	C	T	3163.77	PASS	.	.
Chr1	646558	.	G	A	3065.77	PASS	.	.
Chr1	646603	.	G	A	3008.77	PASS	.	.
Chr1	648156	.	C	G	3221.92	PASS	.	.
Chr1	648863	.	A	G	4004.77	PASS	.	.
Chr1	648880	.	A	G	1656.77	PASS	.	.
Chr1	648882	.	G	A	4486.77	PASS	.	.
Chr1	650449	.	G	T	3500.77	PASS	.	.
Chr1	650855	.	G	C	3278.77	PASS	.	.
Chr1	652268	.	A	G	3177.77	PASS	.	.
Chr1	652281	.	G	A	3096.77	PASS	.	.
Chr1	652488	.	G	A	5326.77	PASS	.	.
Chr1	652489	.	T	G	5326.77	PASS	.	.
Chr1	652491	.	T	G	5351.77	PASS	.	.
Chr1	652492	.	T	C	5351.77	PASS	.	.
Chr1	652684	.	T	G	3827.77	PASS	.	.
Chr1	654548	.	C	G	5423.77	PASS	.	.
Chr1	654565	.	G	T	5988.77	PASS	.	.
Chr1	654594	.	A	T	5575.77	PASS	.	.
Chr1	654656	.	G	T	3323.77	PASS	.	.
Chr1	655018	.	A	T	4097.77	PASS	.	.
Chr1	655180	.	A	T	3806.77	PASS	.	.
Chr1	655847	.	C	T	3817.77	PASS	.	.
Chr1	656193	.	C	T	3217.75	PASS	.	.
Chr1	656291	.	T	G	3255.77	PASS	.	.
Chr1	657628	.	C	A	3678.77	PASS	.	.
Chr1	658051	.	C	T	2504.77	PASS	.	.
Chr1	658067	.	A	G	2333.77	PASS	.	.
Chr1	658413	.	C	T	5848.77	PASS	.	.
Chr1	658423	.	G	C	5910.77	PASS	.	.
Chr1	658674	.	C	A	2896.77	PASS	.	.
Chr1	658759	.	C	A	4431.77	PASS	.	.
Chr1	658767	.	T	A	4459.77	PASS	.	.
Chr1	658928	.	A	G	2712.77	PASS	.	.
Chr1	660534	.	T	C	3363.77	PASS	.	.
Chr1	660755	.	T	G	3514.77	PASS	.	.
Chr1	660944	.	T	C	3083.77	PASS	.	.
Chr1	662113	.	C	G	2905.77	PASS	.	.
Chr1	662857	.	A	G	3083.77	PASS	.	.
Chr1	662928	.	T	G	3265.77	PASS	.	.
Chr1	662994	.	A	T	5440.77	PASS	.	.
Chr1	663038	.	A	T	3828.77	PASS	.	.
Chr1	663182	.	A	T	3776.77	PASS	.	.
Chr1	663474	.	T	G	3615.77	PASS	.	.
Chr1	663702	.	A	G	5004.77	PASS	.	.
Chr1	663732	.	G	A	5326.77	PASS	.	.
Chr1	663735	.	T	C	5416.77	PASS	.	.
Chr1	663738	.	G	T	5236.77	PASS	.	.
Chr1	663742	.	T	G	5130.77	PASS	.	.
Chr1	663743	.	T	C	5085.77	PASS	.	.
Chr1	663822	.	C	T	2744.77	PASS	.	.
Chr1	663874	.	T	G	2872.77	PASS	.	.
Chr1	664107	.	C	T	3761.77	PASS	.	.
Chr1	664110	.	G	C	3734.77	PASS	.	.
Chr1	664122	.	T	C	3706.77	PASS	.	.
Chr1	664141	.	A	G	4201.77	PASS	.	.
Chr1	664166	.	C	T	4156.77	PASS	.	.
Chr1	664169	.	G	T	4111.77	PASS	.	.
Chr1	664182	.	C	A	4211.77	PASS	.	.
Chr1	664196	.	G	A	4231.77	PASS	.	.
Chr1	664252	.	A	G	3135.77	PASS	.	.
Chr1	664403	.	T	G	4882.77	PASS	.	.
Chr1	664600	.	T	C	3435.77	PASS	.	.
Chr1	664651	.	T	G	4707.77	PASS	.	.
Chr1	664671	.	T	C	5076.77	PASS	.	.
Chr1	664679	.	C	T	4966.77	PASS	.	.
Chr1	664688	.	T	A	4968.77	PASS	.	.
Chr1	664701	.	A	G	4437.77	PASS	.	.
Chr1	664842	.	T	A	2952.77	PASS	.	.
Chr1	664923	.	C	A	4383.77	PASS	.	.
Chr1	664948	.	C	T	4696.77	PASS	.	.
Chr1	664959	.	A	G	4786.77	PASS	.	.
Chr1	664963	.	C	T	4786.77	PASS	.	.
Chr1	664970	.	C	T	4877.77	PASS	.	.
Chr1	665023	.	T	G	3204.83	PASS	.	.
Chr1	665081	.	T	G	3212.77	PASS	.	.
Chr1	665123	.	A	T	4772.77	PASS	.	.
Chr1	666092	.	A	G	3038.77	PASS	.	.
Chr1	666158	.	A	G	3692.77	PASS	.	.
Chr1	666602	.	T	C	3646.77	PASS	.	.
Chr1	667755	.	G	T	3992.77	PASS	.	.
Chr1	669462	.	T	A	4279.77	PASS	.	.
Chr1	670040	.	A	G	3751.77	PASS	.	.
Chr1	670132	.	A	G	3302.77	PASS	.	.
Chr1	670179	.	T	A	3427.77	PASS	.	.
Chr1	670307	.	A	G	3386.77	PASS	.	.
Chr1	670343	.	A	T	4817.77	PASS	.	.
Chr1	670345	.	C	T	4817.77	PASS	.	.
Chr1	670417	.	C	G	5512.77	PASS	.	.
Chr1	670433	.	A	T	5514.77	PASS	.	.
Chr1	670562	.	G	A	3692.77	PASS	.	.
Chr1	670803	.	T	C	3174.77	PASS	.	.
Chr1	670927	.	A	G	2848.77	PASS	.	.
Chr1	671009	.	T	C	2784.77	PASS	.	.
Chr1	671227	.	C	G	2716.77	PASS	.	.
Chr1	671312	.	C	G	2918.77	PASS	.	.
Chr1	672329	.	T	G	3410.77	PASS	.	.
Chr1	672454	.	G	A	3915.77	PASS	.	.
Chr1	672669	.	T	C	3395.77	PASS	.	.
Chr1	673473	.	G	A	3156.77	PASS	.	.
Chr1	673556	.	T	C	3287.77	PASS	.	.
Chr1	673626	.	A	G	2465.77	PASS	.	.
Chr1	673785	.	A	T	3910.77	PASS	.	.
Chr1	674414	.	G	T	3605.77	PASS	.	.
Chr1	674586	.	G	A	3696.77	PASS	.	.
Chr1	674820	.	C	T	2984.77	PASS	.	.
Chr1	674879	.	G	A	3452.77	PASS	.	.
Chr1	675177	.	A	T	6264.77	PASS	.	.
Chr1	675187	.	A	G	6158.77	PASS	.	.
Chr1	675578	.	T	C	3599.77	PASS	.	.
Chr1	676355	.	A	G	3351.77	PASS	.	.
Chr1	676429	.	G	A	3867.77	PASS	.	.
Chr1	676902	.	T	A	5457.77	PASS	.	.
Chr1	676925	.	C	T	5509.77	PASS	.	.
Chr1	677150	.	G	A	3386.77	PASS	.	.
Chr1	677633	.	G	A	3897.77	PASS	.	.
Chr1	677970	.	A	G	3706.77	PASS	.	.
Chr1	678264	.	G	A	3519.77	PASS	.	.
Chr1	678328	.	T	C	3049.77	PASS	.	.
Chr1	678528	.	T	C	3384.77	PASS	.	.
Chr1	678747	.	C	G	2997.77	PASS	.	.
Chr1	678934	.	A	T	3241.77	PASS	.	.
Chr1	679076	.	T	G	3700.77	PASS	.	.
Chr1	679340	.	T	G	3794.77	PASS	.	.
Chr1	679901	.	G	A	2811.77	PASS	.	.
Chr1	680416	.	T	C	3774.77	PASS	.	.
Chr1	680574	.	C	G	3573.77	PASS	.	.
Chr1	681199	.	A	T	3999.77	PASS	.	.
Chr1	681653	.	A	T	3614.77	PASS	.	.
Chr1	681710	.	C	T	3423.77	PASS	.	.
Chr1	683186	.	G	T	2828.77	PASS	.	.
Chr1	683391	.	A	T	2760.77	PASS	.	.
Chr1	683470	.	T	C	2904.77	PASS	.	.
Chr1	684357	.	T	A	3065.77	PASS	.	.
Chr1	684772	.	T	A	2868.77	PASS	.	.
Chr1	684933	.	A	G	3563.77	PASS	.	.
Chr1	685486	.	T	A	3087.77	PASS	.	.
Chr1	685779	.	G	A	3663.77	PASS	.	.
Chr1	686224	.	C	T	4145.77	PASS	.	.
Chr1	687360	.	G	A	3493.77	PASS	.	.
Chr1	687537	.	T	A	3936.77	PASS	.	.
Chr1	689935	.	T	C	3527.77	PASS	.	.
Chr1	690361	.	G	A	3564.77	PASS	.	.
Chr1	690418	.	T	C	2986.77	PASS	.	.
Chr1	691127	.	T	G	3267.77	PASS	.	.
Chr1	691401	.	C	A	3132.77	PASS	.	.
Chr1	691581	.	C	A	2948.77	PASS	.	.
Chr1	691899	.	C	T	3338.77	PASS	.	.
Chr1	693350	.	T	C	4300.77	PASS	.	.
Chr1	694223	.	C	T	3151.77	PASS	.	.
Chr1	696215	.	C	T	3242.77	PASS	.	.
Chr1	696278	.	A	C	2950.77	PASS	.	.
Chr1	696471	.	C	T	3841.77	PASS	.	.
Chr1	696478	.	G	C	3751.77	PASS	.	.
Chr1	696488	.	C	T	3436.77	PASS	.	.
Chr1	696500	.	C	T	3121.77	PASS	.	.
Chr1	696501	.	G	A	3121.77	PASS	.	.
Chr1	696626	.	T	C	916.77	PASS	.	.
Chr1	696631	.	C	T	1006.77	PASS	.	.
Chr1	696743	.	T	C	534.77	PASS	.	.
Chr1	696866	.	A	C	595.77	PASS	.	.
Chr1	697120	.	G	A	4651.77	PASS	.	.
Chr1	697333	.	A	C	3646.77	PASS	.	.
Chr1	697398	.	G	A	6492.77	PASS	.	.
Chr1	697447	.	C	A	4303.77	PASS	.	.
Chr1	697542	.	T	A	3973.77	PASS	.	.
Chr1	697804	.	T	A	3951.77	PASS	.	.
Chr1	698953	.	G	T	4486.77	PASS	.	.
Chr1	699126	.	G	A	6196.77	PASS	.	.
Chr1	699369	.	T	C	4099.77	PASS	.	.
Chr1	699542	.	C	T	3706.77	PASS	.	.
Chr1	700031	.	T	C	2808.77	PASS	.	.
Chr1	700862	.	T	C	3335.77	PASS	.	.
Chr1	701107	.	G	C	3149.77	PASS	.	.
Chr1	701732	.	A	C	4267.77	PASS	.	.
Chr1	702072	.	A	T	4000.77	PASS	.	.
Chr1	703327	.	A	G	3700.77	PASS	.	.
Chr1	703360	.	C	A	3462.77	PASS	.	.
Chr1	705044	.	A	G	3798.77	PASS	.	.
Chr1	705223	.	C	G	4009.77	PASS	.	.
Chr1	706549	.	C	G	2975.77	PASS	.	.
Chr1	706700	.	C	T	3118.77	PASS	.	.
Chr1	706920	.	A	C	2942.77	PASS	.	.
Chr1	708523	.	T	C	3204.83	PASS	.	.
Chr1	709358	.	C	T	2682.77	PASS	.	.
Chr1	710166	.	C	A	4261.77	PASS	.	.
Chr1	710875	.	G	A	4253.77	PASS	.	.
Chr1	711416	.	G	A	2883.77	PASS	.	.
Chr1	711699	.	G	A	4814.77	PASS	.	.
Chr1	711712	.	A	C	5071.77	PASS	.	.
Chr1	711714	.	G	A	5036.77	PASS	.	.
Chr1	711720	.	A	G	4856.77	PASS	.	.
Chr1	711727	.	A	G	4861.77	PASS	.	.
Chr1	711772	.	T	G	2799.77	PASS	.	.
Chr1	711803	.	C	G	4021.77	PASS	.	.
Chr1	711812	.	T	G	4002.77	PASS	.	.
Chr1	711956	.	C	T	4816.77	PASS	.	.
Chr1	712015	.	T	C	3565.77	PASS	.	.
Chr1	712096	.	A	T	6074.77	PASS	.	.
Chr1	712130	.	C	T	5355.77	PASS	.	.
Chr1	712277	.	G	T	3811.77	PASS	.	.
Chr1	712304	.	T	G	3873.77	PASS	.	.
Chr1	712618	.	C	T	5004.77	PASS	.	.
Chr1	712637	.	A	G	4829.77	PASS	.	.
Chr1	714063	.	C	T	2752.77	PASS	.	.
Chr1	715576	.	T	C	3233.06	PASS	.	.
Chr1	719087	.	G	A	2074.77	PASS	.	.
Chr1	721576	.	C	A	2812.77	PASS	.	.
Chr1	721807	.	C	A	2690.77	PASS	.	.
Chr1	723966	.	T	G	3436.77	PASS	.	.
Chr1	725514	.	A	G	3498.77	PASS	.	.
Chr1	725542	.	G	A	3535.77	PASS	.	.
Chr1	725622	.	C	T	3450.77	PASS	.	.
Chr1	725962	.	C	T	3503.77	PASS	.	.
Chr1	727126	.	A	G	2892.77	PASS	.	.
Chr1	727533	.	C	T	2964.77	PASS	.	.
Chr1	727639	.	C	T	2990.77	PASS	.	.
Chr1	728232	.	A	G	2780.77	PASS	.	.
Chr1	728265	.	G	A	4142.77	PASS	.	.
Chr1	728431	.	C	T	3565.77	PASS	.	.
Chr1	728544	.	G	A	2927.77	PASS	.	.
Chr1	728674	.	C	A	2991.77	PASS	.	.
Chr1	728814	.	T	A	2957.77	PASS	.	.
Chr1	728844	.	A	G	3193.69	PASS	.	.
Chr1	728880	.	T	A	5105.77	PASS	.	.
Chr1	728883	.	G	A	5081.77	PASS	.	.
Chr1	728973	.	A	G	5237.77	PASS	.	.
Chr1	728993	.	T	C	5407.77	PASS	.	.
Chr1	729038	.	T	A	2963.77	PASS	.	.
Chr1	730306	.	C	T	2547.77	PASS	.	.
Chr1	730461	.	T	G	3020.77	PASS	.	.
Chr1	731147	.	T	G	2989.77	PASS	.	.
Chr1	731965	.	T	C	3083.77	PASS	.	.
Chr1	732956	.	A	G	4454.77	PASS	.	.
Chr1	732960	.	T	C	4512.77	PASS	.	.
Chr1	734063	.	T	C	3179.76	PASS	.	.
Chr1	735151	.	C	T	4510.77	PASS	.	.
Chr1	736483	.	T	C	2909.77	PASS	.	.
Chr1	737340	.	G	A	6092.77	PASS	.	.
Chr1	737427	.	A	G	5910.77	PASS	.	.
Chr1	737428	.	A	G	5955.77	PASS	.	.
Chr1	737480	.	C	G	5652.77	PASS	.	.
Chr1	737482	.	T	A	5788.77	PASS	.	.
Chr1	737497	.	A	G	5762.77	PASS	.	.
Chr1	737557	.	A	T	3696.77	PASS	.	.
Chr1	737586	.	C	A	3699.77	PASS	.	.
Chr1	737630	.	C	A	7171.77	PASS	.	.
Chr1	737653	.	T	G	7681.77	PASS	.	.
Chr1	737706	.	G	C	7147.77	PASS	.	.
Chr1	737726	.	G	C	6901.77	PASS	.	.
Chr1	737913	.	G	A	4961.77	PASS	.	.
Chr1	738108	.	G	C	3610.77	PASS	.	.
Chr1	738199	.	G	C	5282.77	PASS	.	.
Chr1	738212	.	C	T	5439.77	PASS	.	.
Chr1	738388	.	C	T	3252.77	PASS	.	.
Chr1	738557	.	C	G	3835.77	PASS	.	.
Chr1	738677	.	T	A	2575.77	PASS	.	.
Chr1	738776	.	T	A	2980.77	PASS	.	.
Chr1	738836	.	C	G	2867.77	PASS	.	.
Chr1	739325	.	A	G	6442.77	PASS	.	.
Chr1	739332	.	C	A	6289.77	PASS	.	.
Chr1	739755	.	G	T	2493.77	PASS	.	.
Chr1	740670	.	T	G	2621.77	PASS	.	.
Chr1	740783	.	G	T	3388.77	PASS	.	.
Chr1	740949	.	C	T	3129.77	PASS	.	.
Chr1	741800	.	G	T	3470.77	PASS	.	.
Chr1	742422	.	G	A	3760.77	PASS	.	.
Chr1	742491	.	G	T	4000.77	PASS	.	.
Chr1	742852	.	C	A	3065.77	PASS	.	.
Chr1	744403	.	G	T	3445.77	PASS	.	.
Chr1	744899	.	G	A	2941.77	PASS	.	.
Chr1	746377	.	G	C	3656.77	PASS	.	.
Chr1	746839	.	T	A	4401.77	PASS	.	.
Chr1	747041	.	A	G	4300.77	PASS	.	.
Chr1	747133	.	C	A	4037.77	PASS	.	.
Chr1	747178	.	A	C	3968.77	PASS	.	.
Chr1	747803	.	G	C	3806.77	PASS	.	.
Chr1	748020	.	G	A	3010.77	PASS	.	.
Chr1	748146	.	C	A	3096.77	PASS	.	.
Chr1	748360	.	T	C	3567.77	PASS	.	.
Chr1	748721	.	C	A	3179.76	PASS	.	.
[truncated: 642,262 more rows]
