# Supplementary material for: NAVIP: Unraveling the influence of neighboring small sequence variants on functional impact prediction
Source: PLoS Comput Biol. 2025 Feb 18;21(2):e1012732. doi: 10.1371/journal.pcbi.1012732 (PMC11849982; doi:10.1371/journal.pcbi.1012732)
Supplement: S3 File — Detailed information about premature stop codons predicted by NAVIP and/or SnpEff. (TXT) [file pcbi.1012732.s003.txt]

#NAVIP/SnpEff strings contain: CDS change | PEP change | position in CDS | position in PEP
#Chr	Pos	Gene	Ref	Alt	NAVIP	SnpEff
Chr1	8329	AT1G01020	C	T	c.114G>A|p.Trp38*|114/711|38/237	c.114G>A|p.Trp38*|114/711|38/236
Chr1	454260	AT1G02300	T	A	c.434T>A|p.Leu145*|434/1140|145/380	c.434T>A|p.Leu145*|434/1140|145/379
Chr1	812120	AT1G03300	T	A	c.967A>T|p.Arg323*|967/2013|323/671	c.967A>T|p.Arg323*|967/2013|323/670
Chr1	2577486	AT1G08210	G	A	c.1270C>T|p.Gln424*|1270/1560|424/520	c.1270C>T|p.Gln424*|1270/1560|424/519
Chr1	3320225	AT1G10130	C	T	c.2431C>T|p.Arg811*|2431/2997|811/999	c.2431C>T|p.Arg811*|2431/2997|811/998
Chr1	4385652	AT1G12860	A	T	c.895A>T|p.Lys299*|895/966|299/322	c.895A>T|p.Lys299*|895/966|299/321
Chr1	4621359	AT1G13470	C	A	c.184G>T|p.Glu62*|184/1140|62/380	c.184G>T|p.Glu62*|184/1140|62/379
Chr1	4680654	AT1G13650	T	A	c.778A>T|p.Lys260*|778/861|260/287	c.763A>T|p.Lys255*|763/846|255/281
Chr1	4795515	AT1G13990	C	T	c.442C>T|p.Gln148*|442/918|148/306	c.442C>T|p.Gln148*|442/918|148/305
Chr1	5049923	AT1G14688	G	T	c.329C>A|p.Ser110*|329/513|110/171	c.329C>A|p.Ser110*|329/513|110/170
Chr1	5273011	AT1G15320	A	T	c.542T>A|p.Leu181Glu|542/924|181/308	c.488T>A|p.Leu163*|488/870|163/289
Chr1	6658264	AT1G19260	G	A	c.1306C>T|p.Gln436*|1306/2310|436/770	c.1306C>T|p.Gln436*|1306/2310|436/769
Chr1	6659349	AT1G19260	C	T	c.221G>A|p.Trp74*|221/2310|74/770	c.221G>A|p.Trp74*|221/2310|74/769
Chr1	6679691	AT1G19320	C	A	c.257C>A|p.Ser86Glu|257/744|86/248	c.257C>A|p.Ser86*|257/744|86/247
Chr1	6936936	AT1G20000	T	A	c.577A>T|p.Lys193*|577/615|193/205	c.577A>T|p.Lys193*|577/615|193/204
Chr1	7015045	AT1G20240	T	A	c.172A>T|p.Lys58*|172/1701|58/567	c.172A>T|p.Lys58*|172/1701|58/566
Chr1	7043926	AT1G20350	G	T	c.190G>T|p.Gly64*|190/657|64/219	c.190G>T|p.Gly64*|190/657|64/218
Chr1	7203356	AT1G20750	A	T	c.3381T>A|p.Tyr1127*|3381/3435|1127/1145	c.3381T>A|p.Tyr1127*|3381/3435|1127/1144
Chr1	7215353	AT1G20770	C	A	c.640G>T|p.Glu214*|640/648|214/216	c.640G>T|p.Glu214*|640/648|214/215
Chr1	7445309	AT1G21270	C	T	c.313C>T|p.Gln105Trp|313/2199|105/733	c.313C>T|p.Gln105*|313/2199|105/732
Chr1	8150536	AT1G23020	A	T	c.1904T>A|p.Leu635Lys|1904/2151|635/717	c.1826T>A|p.Leu609*|1826/2073|609/690
Chr1	8451183	AT1G23910	C	T	c.107G>A|p.Trp36*|107/222|36/74	c.107G>A|p.Trp36*|107/222|36/73
Chr1	8506729	AT1G24040	C	A	c.25G>T|p.Ala9Ser|25/960|9/320	c.25G>T|p.Gln9*|25/926|9/307
Chr1	8647166	AT1G24380	A	T	c.439A>T|p.Lys147*|439/882|147/294	c.439A>T|p.Lys147*|439/882|147/293
Chr1	8681663	AT1G24485	G	A	c.1430G>A|p.Gly477Glu|1430/1437|477/479	c.1494G>A|p.Trp498*|1494/1725|498/574
Chr1	8693472	AT1G24530	C	A	c.186C>A|p.Ile62Ile|186/1257|62/419	c.186C>A|p.Trp62*|186/660|62/219
Chr1	9365229	AT1G26976	G	T	c.112G>T|p.Glu38*|112/183|38/61	c.112G>T|p.Glu38*|112/183|38/60
Chr1	9429664	AT1G27150	C	G	c.144C>G|p.Tyr48Leu|144/1407|48/469	c.144C>G|p.Tyr48*|144/1407|48/468
Chr1	9440152	AT1G27180	C	A	c.294C>A|p.Cys98*|294/4671|98/1557	c.294C>A|p.Cys98*|294/3270|98/1089
Chr1	9691973	AT1G27820	A	T	c.346A>T|p.Arg116*|346/933|116/311	c.346A>T|p.Arg116*|346/933|116/310
Chr1	9714714	AT1G27890	C	A	c.331G>T|p.Gly111*|331/909|111/303	c.331G>T|p.Gly111*|331/909|111/302
Chr1	10105394	AT1G28765	T	A	c.214A>T|p.Arg72*|214/279|72/93	c.214A>T|p.Arg72*|214/279|72/92
Chr1	10460135	AT1G29880	G	A	c.1807C>T|p.Gln603*|1807/2190|603/730	c.1807C>T|p.Gln603*|1807/2190|603/729
Chr1	10515911	AT1G30020	A	T	c.437T>A|p.Leu146*|437/474|146/158	c.437T>A|p.Leu146*|437/474|146/157
Chr1	10598887	AT1G30140	A	T	c.124A>T|p.Lys42*|124/669|42/223	c.124A>T|p.Lys42*|124/669|42/222
Chr1	11044890	AT1G30972	A	T	c.220A>T|p.Lys74*|220/240|74/80	c.220A>T|p.Lys74*|220/240|74/79
Chr1	11166756	AT1G31250	C	A	c.400G>T|p.Gly134*|400/498|134/166	c.400G>T|p.Gly134*|400/498|134/165
Chr1	11291264	AT1G31540	A	C	c.2118T>G|p.Tyr706Lys|2118/2331|706/777	c.2118T>G|p.Tyr706*|2118/2331|706/776
Chr1	11293651	AT1G31540	A	T	c.47T>A|p.Leu16*|47/2331|16/777	c.47T>A|p.Leu16*|47/2331|16/776
Chr1	11314088	AT1G31600	A	C	c.840T>G|p.Tyr280Ser|840/1296|280/432	c.585T>G|p.Tyr195*|585/1041|195/346
Chr1	11366669	AT1G31740	A	T	c.1457T>A|p.Leu486*|1457/2340|486/780	c.1457T>A|p.Leu486*|1457/2340|486/779
Chr1	11423409	AT1G31835	T	A	c.154A>T|p.Lys52*|154/231|52/77	c.154A>T|p.Lys52*|154/231|52/76
Chr1	11479483	AT1G31960	G	A	c.172C>T|p.Gln58*|172/522|58/174	c.172C>T|p.Gln58*|172/522|58/173
Chr1	11768377	AT1G32540	T	A	c.125T>A|p.Leu42*|125/564|42/188	c.125T>A|p.Leu42*|125/432|42/143
Chr1	11960200	AT1G33010	G	A	c.695G>A|p.Trp232*|695/1086|232/362	c.695G>A|p.Trp232*|695/1086|232/361
Chr1	12002602	AT1G33102	G	C	c.30C>G|p.Tyr10*|30/99|10/33	c.30C>G|p.Tyr10*|30/99|10/32
Chr1	12189617	AT1G33610	C	A	c.708C>A|p.Tyr236Ser|708/1437|236/479	c.708C>A|p.Tyr236*|708/1437|236/478
Chr1	12269625	AT1G33811	A	T	c.1048A>T|p.Lys350*|1048/1113|350/371	c.1048A>T|p.Lys350*|1048/1113|350/370
Chr1	12498508	AT1G34290	T	A	c.509T>A|p.Leu170*|509/801|170/267	c.509T>A|p.Leu170*|509/801|170/266
Chr1	12566590	AT1G34400	G	T	c.26C>A|p.Ser9*|26/366|9/122	c.26C>A|p.Ser9*|26/366|9/121
Chr1	12591425	AT1G34440	G	A	c.397C>T|p.Gln133*|397/474|133/158	c.397C>T|p.Gln133*|397/474|133/157
Chr1	12805151	AT1G34910	G	A	c.216G>A|p.Trp72*|216/399|72/133	c.216G>A|p.Trp72*|216/399|72/132
Chr1	12960956	AT1G35320	G	A	c.427C>T|p.Gln143*|427/468|143/156	c.424C>T|p.Gln142*|424/465|142/154
Chr1	13333895	AT1G35860	G	A	c.133C>T|p.Arg45*|133/1200|45/400	c.133C>T|p.Arg45*|133/1200|45/399
Chr1	13453508	AT1G36050	T	A	c.1295T>A|p.Leu432*|1295/1470|432/490	c.1295T>A|p.Leu432*|1295/1470|432/489
Chr1	13612473	AT1G36230	C	A	c.649G>T|p.Glu217*|649/1131|217/377	c.649G>T|p.Glu217*|649/1131|217/376
Chr1	13867572	AT1G36675	C	A	c.5C>A|p.Ser2*|5/807|2/269	c.5C>A|p.Ser2*|5/807|2/268
Chr1	13984130	AT1G36920	C	T	c.352C>T|p.Gln118*|352/534|118/178	c.352C>T|p.Gln118*|352/534|118/177
Chr1	14734805	AT1G39070	C	A	c.333C>A|p.Tyr111*|333/3126|111/1042	c.333C>A|p.Tyr111*|333/3126|111/1041
Chr1	14745607	AT1G39070	G	A	c.2951G>A|p.Trp984*|2951/3126|984/1042	c.2951G>A|p.Trp984*|2951/3126|984/1041
Chr1	14922662	AT1G40083	T	A	c.283A>T|p.Lys95*|283/522|95/174	c.283A>T|p.Lys95*|283/522|95/173
Chr1	15001781	AT1G40087	C	A	c.88G>T|p.Glu30*|88/1173|30/391	c.88G>T|p.Glu30*|88/1173|30/390
Chr1	15014701	AT1G40090	C	A	c.156C>A|p.Cys52*|156/219|52/73	c.156C>A|p.Cys52*|156/219|52/72
Chr1	15583925	AT1G41820	C	T	c.293G>A|p.Trp98*|293/1206|98/402	c.293G>A|p.Trp98*|293/1206|98/401
Chr1	15681368	AT1G41920	C	T	c.1101G>A|p.Trp367*|1101/1491|367/497	c.1101G>A|p.Trp367*|1101/1491|367/496
Chr1	16041701	AT1G42680	C	T	c.46C>T|p.Gln16*|46/513|16/171	c.46C>T|p.Gln16*|46/513|16/170
Chr1	16078193	AT1G42710	G	A	c.256C>T|p.Gln86*|256/621|86/207	c.256C>T|p.Gln86*|256/621|86/206
Chr1	16220635	AT1G43100	G	A	c.1219C>T|p.Gln407*|1219/1335|407/445	c.1219C>T|p.Gln407*|1219/1335|407/444
Chr1	16309414	AT1G43245	A	T	c.1245T>A|p.Cys415Ser|1245/1677|415/559	c.1245T>A|p.Cys415*|1245/1677|415/558
Chr1	16359758	AT1G43330	G	A	c.186G>A|p.Trp62*|186/357|62/119	c.186G>A|p.Trp62*|186/357|62/118
Chr1	16472394	AT1G43680	C	T	c.190C>T|p.Gln64*|190/744|64/248	c.190C>T|p.Gln64*|190/744|64/247
Chr1	16580746	AT1G43810	C	A	c.55G>T|p.Glu19Trp|55/354|19/118	c.55G>T|p.Glu19*|55/354|19/117
Chr1	16608731	AT1G43825	G	A	c.88C>T|p.Arg30*|88/216|30/72	c.88C>T|p.Arg30*|88/216|30/71
Chr1	16681618	AT1G43970	C	T	c.280C>T|p.Arg94*|280/720|94/240	c.280C>T|p.Arg94*|280/720|94/239
Chr1	16717954	AT1G44020	C	A	c.472G>T|p.Glu158*|472/1734|158/578	c.472G>T|p.Glu158*|472/1734|158/577
Chr1	16887464	AT1G44740	C	T	c.61C>T|p.Gln21*|61/936|21/312	c.61C>T|p.Gln21*|61/936|21/311
Chr1	17262165	AT1G46696	G	A	c.1546C>T|p.Arg516*|1546/1851|516/617	c.1546C>T|p.Arg516*|1546/1851|516/616
Chr1	17327046	AT1G47270	A	T	c.25A>T|p.Lys9*|25/1242|9/414	c.25A>T|p.Lys9*|25/1239|9/412
Chr1	17366002	AT1G47370	G	A	c.988C>T|p.Gln330*|988/1092|330/364	c.988C>T|p.Gln330*|988/1092|330/363
Chr1	17533284	AT1G47657	G	A	c.632G>A|p.Trp211*|632/1233|211/411	c.632G>A|p.Trp211*|632/1233|211/410
Chr1	17590970	AT1G47770	T	A	c.417T>A|p.Cys139*|417/618|139/206	c.417T>A|p.Cys139*|417/618|139/205
Chr1	17794909	AT1G48190	G	T	c.219C>A|p.Tyr73*|219/384|73/128	c.219C>A|p.Tyr73*|219/384|73/127
Chr1	17999975	AT1G48670	A	T	c.549T>A|p.Cys183*|549/1578|183/526	c.216T>A|p.Cys72*|216/1245|72/414
Chr1	18099828	AT1G48920	C	A	c.734C>A|p.Ser245Glu|734/1674|245/558	c.734C>A|p.Ser245*|734/1674|245/557
Chr1	18622728	AT1G50270	C	T	c.685C>T|p.Leu229Phe|685/1791|229/597	c.685C>T|p.Glu229*|685/1782|229/593
Chr1	18855320	AT1G50870	G	A	c.174G>A|p.Trp58*|174/1191|58/397	c.174G>A|p.Trp58*|174/1191|58/396
Chr1	18928736	AT1G51070	G	T	c.157G>T|p.Glu53*|157/681|53/227	c.157G>T|p.Glu53*|157/681|53/226
Chr1	18938566	AT1G51120	T	G	c.476T>G|p.Leu159Arg|476/1059|159/353	c.476T>G|p.Leu159*|476/1059|159/352
Chr1	18963755	AT1G51172	G	A	c.551G>A|p.Trp184*|551/2046|184/682	c.551G>A|p.Trp184*|551/2046|184/681
Chr1	19245771	AT1G51830	G	T	c.240C>A|p.Tyr80*|240/2082|80/694	c.240C>A|p.Tyr80*|240/2082|80/693
Chr1	19558410	AT1G52495	A	T	c.635T>A|p.Leu212*|635/546|212/182	c.-1T>A|||
Chr1	19596089	AT1G52603	A	T	c.319A>T|p.Lys107*|319/366|107/122	c.319A>T|p.Lys107*|319/366|107/121
Chr1	19667820	AT1G52810	G	T	c.526G>T|p.Gly176*|526/870|176/290	c.526G>T|p.Gly176*|526/870|176/289
Chr1	19868140	AT1G53282	G	A	c.196C>T|p.Gln66*|196/243|66/81	c.196C>T|p.Gln66*|196/243|66/80
Chr1	19951486	AT1G53440	T	A	c.3032T>A|p.Leu1011Gln|3032/3108|1011/1036	c.3032T>A|p.Leu1011*|3032/3108|1011/1035
Chr1	20140610	AT1G53930	A	T	c.278T>A|p.Leu93Glu|278/477|93/159	c.278T>A|p.Leu93*|278/477|93/158
Chr1	20844404	AT1G55750	A	T	c.311T>A|p.Leu104Glu|311/1776|104/592	c.311T>A|p.Leu104*|311/1776|104/591
Chr1	20923952	AT1G55945	C	A	c.544G>T|p.Val182Leu|544/1404|182/468	c.141C>A|p.Tyr47*|141/432|47/143
Chr1	20927414	AT1G55950	T	A	c.85A>T|p.Lys29*|85/660|29/220	c.85A>T|p.Lys29*|85/660|29/219
Chr1	20960857	AT1G56040	T	A	c.835A>T|p.Arg279Ser|835/1263|279/421	c.835A>T|p.Arg279*|835/1263|279/420
Chr1	20983987	AT1G56105	A	T	c.223A>T|p.Lys75*|223/357|75/119	c.223A>T|p.Lys75*|223/357|75/118
Chr1	21071425	AT1G56270	C	T	c.212G>A|p.Trp71*|212/489|71/163	c.212G>A|p.Trp71*|212/489|71/162
Chr1	21186029	AT1G56550	A	T	c.1056T>A|p.Tyr352*|1056/1104|352/368	c.1056T>A|p.Tyr352*|1056/1104|352/367
Chr1	21327463	AT1G57590	T	A	c.1330A>T|p.Arg444*|1330/1335|444/445	c.1330A>T|p.Arg444*|1330/1335|444/444
Chr1	21431147	AT1G57870	A	T	c.1323T>A|p.Tyr441*|1323/1332|441/444	c.1323T>A|p.Tyr441*|1323/1332|441/443
Chr1	21620550	AT1G58280	C	A	c.904G>T|p.Gly302*|904/957|302/319	c.856G>T|p.Gly286*|856/909|286/302
Chr1	21696403	AT1G58400	C	T	c.2465G>A|p.Trp822Tyr|2465/2703|822/901	c.2465G>A|p.Trp822*|2465/2703|822/900
Chr1	21903242	AT1G59620	C	T	c.616C>T|p.Gln206*|616/2690|206/896	c.616C>T|p.Gln206*|616/2690|206/895
Chr1	22033075	AT1G59865	T	A	c.223A>T|p.Lys75*|223/528|75/176	c.223A>T|p.Lys75*|223/348|75/115
Chr1	22222142	AT1G60270	C	A	c.1264G>T|p.Glu422*|1264/1140|422/380	c.*50-6G>T|||
Chr1	22292659	AT1G60500	G	T	c.847G>T|p.Glu283*|847/2010|283/670	c.847G>T|p.Glu283*|847/2010|283/669
Chr1	22608217	AT1G61300	G	T	c.1959C>A|p.Tyr653Gln|1959/2289|653/763	c.1884C>A|p.Tyr628*|1884/2214|628/737
Chr1	23176390	AT1G62580	T	A	c.1043T>A|p.Leu348*|1043/1494|348/498	c.1043T>A|p.Leu348*|1043/1494|348/497
Chr1	23187855	AT1G62630	T	G	c.1944T>G|p.Tyr648Gln|1944/2682|648/894	c.1944T>G|p.Tyr648*|1944/2682|648/893
Chr1	23296196	AT1G62895	A	T	c.40A>T|p.Lys14*|40/261|14/87	c.40A>T|p.Lys14*|40/261|14/86
Chr1	23499729	AT1G63360	C	T	c.2441G>A|p.Trp814Gln|2441/2655|814/885	c.2336G>A|p.Trp779*|2336/2550|779/849
Chr1	23504383	AT1G63370	C	T	c.569G>A|p.Trp190*|569/1353|190/451	c.569G>A|p.Trp190*|569/1014|190/337
Chr1	23575297	AT1G63570	A	T	c.7A>T|p.Lys3*|7/1014|3/338	c.7A>T|p.Lys3*|7/1014|3/337
Chr1	23645716	AT1G63740	C	G	c.192C>G|p.Tyr64*|192/2979|64/993	c.192C>G|p.Tyr64*|192/2979|64/992
Chr1	23720168	AT1G63910	C	A	c.913G>T|p.Glu305Tyr|913/1113|305/371	c.913G>T|p.Glu305*|913/1113|305/370
Chr1	24200651	AT1G65130	A	C	c.372T>G|p.Tyr124Leu|372/3240|124/1080	c.372T>G|p.Tyr124*|372/3231|124/1076
Chr1	24204855	AT1G65150	G	A	c.448C>T|p.Arg150*|448/891|150/297	c.448C>T|p.Arg150*|448/891|150/296
Chr1	24496058	AT1G65850	C	T	c.1009C>T|p.Arg337Cys|1009/3111|337/1037	c.1009C>T|p.Arg337*|1009/3111|337/1036
Chr1	24782923	AT1G66440	C	A	c.753C>A|p.Cys251*|753/2181|251/727	c.753C>A|p.Cys251*|753/2181|251/726
Chr1	24855691	AT1G66630	G	A	c.700C>T|p.Arg234*|700/912|234/304	c.700C>T|p.Arg234Trp|700/912|234/303
Chr1	25121470	AT1G67148	A	T	c.49A>T|p.Lys17Tyr|49/138|17/46	c.49A>T|p.Lys17*|49/138|17/45
Chr1	25131915	AT1G67180	C	T	c.946C>T|p.Arg316*|946/957|316/319	c.1192C>T|p.Arg398*|1192/1203|398/400
Chr1	25184997	AT1G67270	C	A	c.439G>T|p.Glu147*|439/1482|147/494	c.439G>T|p.Glu147*|439/1482|147/493
Chr1	25343134	AT1G67623	G	A	c.782G>A|p.Trp261*|782/891|261/297	c.782G>A|p.Trp261*|782/891|261/296
Chr1	25430944	AT1G67820	T	A	c.798T>A|p.Tyr266Gln|798/1338|266/446	c.690T>A|p.Tyr230*|690/1230|230/409
Chr1	25993679	AT1G69150	G	A	c.1534C>T|p.Arg512*|1534/1554|512/518	c.1534C>T|p.Arg512*|1534/1554|512/517
Chr1	26041570	AT1G69270	C	T	c.930G>A|p.Glu310Glu|930/1623|310/541	c.930G>A|p.Tyr310*|930/1584|310/527
Chr1	26149133	AT1G69550	A	T	c.3906T>A|p.Cys1302Leu|3906/4203|1302/1401	c.3906T>A|p.Cys1302*|3906/4203|1302/1400
Chr1	26237095	AT1G69750	C	A	c.201C>A|p.Tyr67*|201/213|67/71	c.201C>A|p.Tyr67*|201/213|67/70
Chr1	26757261	AT1G70960	G	T	c.1009G>T|p.Glu337*|1009/1110|337/370	c.1009G>T|p.Glu337*|1009/1110|337/369
Chr1	26874145	AT1G71300	A	T	c.82A>T|p.Arg28Cys|82/2244|28/748	c.82A>T|p.Arg28*|82/2106|28/701
Chr1	27068655	AT1G71920	C	T	c.904C>T|p.Gln302*|904/1248|302/416	c.910C>T|p.Gln304*|910/1254|304/417
Chr1	27115190	AT1G72050	A	T	c.109A>T|p.Lys37Ser|109/1239|37/413	c.109A>T|p.Lys37*|109/1239|37/412
Chr1	27334432	AT1G72580	C	A	c.271G>T|p.Glu91*|271/297|91/99	c.271G>T|p.Glu91*|271/297|91/98
Chr1	27396502	AT1G72790	C	A	c.1655C>A|p.Ser552*|1655/1686|552/562	c.1655C>A|p.Ser552*|1655/1686|552/561
Chr1	27430418	AT1G72890	C	T	c.472C>T|p.Gln158Tyr|472/1317|158/439	c.472C>T|p.Gln158*|472/1317|158/438
Chr1	27891662	AT1G74170	G	A	c.2896C>T|p.Gln966*|2896/3003|966/1001	c.2896C>T|p.Gln966*|2896/3003|966/1000
Chr1	27897937	AT1G74180	G	A	c.2191C>T|p.Gln731Ser|2191/2931|731/977	c.2149C>T|p.Gln717*|2149/2889|717/962
Chr1	28542822	AT1G76050	T	A	c.1289T>A|p.Leu430*|1289/1293|430/431	c.1289T>A|p.Leu430*|1289/1293|430/430
Chr1	28841074	AT1G76820	C	A	c.2624C>A|p.Ser875*|2624/3500|875/1166	c.2624C>A|p.Ser875*|2624/3500|875/1165
Chr1	29342193	AT1G78030	A	T	c.37A>T|p.Lys13*|37/522|13/174	c.37A>T|p.Lys13*|37/522|13/173
Chr1	30170842	AT1G80230	A	T	c.158T>A|p.Leu53Gln|158/516|53/172	c.158T>A|p.Leu53*|158/516|53/171
Chr1	30389763	AT1G80865	C	A	c.137C>A|p.Ser46*|137/393|46/131	c.137C>A|p.Ser46*|137/351|46/116
Chr2	167992	AT2G01360	G	A	c.62G>A|p.Trp21Tyr|62/549|21/183	c.62G>A|p.Trp21*|62/549|21/182
Chr2	1119673	AT2G03670	A	T	c.1282A>T|p.Lys428*|1282/1293|428/431	c.1282A>T|p.Lys428*|1282/1293|428/430
Chr2	1252414	AT2G03965	C	G	c.381C>G|p.Tyr127*|381/918|127/306	c.381C>G|p.Tyr127*|381/918|127/305
Chr2	1343612	AT2G04060	C	T	c.533G>A|p.Trp178*|533/1410|178/470	c.533G>A|p.Trp178*|533/1410|178/469
Chr2	1449847	AT2G04235	T	G	c.434T>G|p.Leu145*|434/3762|145/1254	c.434T>G|p.Leu145*|434/3762|145/1253
Chr2	1537092	AT2G04425	C	T	c.189G>A|p.Trp63*|189/306|63/102	c.189G>A|p.Trp63*|189/306|63/101
Chr2	1658869	AT2G04740	G	A	c.1274G>A|p.Trp425*|1274/1311|425/437	c.1274G>A|p.Trp425*|1274/1311|425/436
Chr2	1689322	AT2G04810	G	T	c.550G>T|p.Gly184*|550/1194|184/398	c.550G>T|p.Gly184*|550/1194|184/397
Chr2	1689643	AT2G04810	C	T	c.871C>T|p.Gln291*|871/1194|291/398	c.871C>T|p.Gln291*|871/1194|291/397
Chr2	1698573	AT2G04842	C	A	c.1846G>T|p.Gly616*|1846/1953|616/651	c.1846G>T|p.Gly616*|1846/1953|616/650
Chr2	1984168	AT2G05420	T	G	c.188T>G|p.Leu63*|188/894|63/298	c.188T>G|p.Leu63*|188/894|63/297
Chr2	2171716	AT2G05753	G	A	c.94C>T|p.Gln32*|94/225|32/75	c.94C>T|p.Gln32*|94/225|32/74
Chr2	2807310	AT2G06904	G	A	c.596G>A|p.Trp199*|596/654|199/218	c.596G>A|p.Trp199*|596/654|199/217
Chr2	2952869	AT2G07110	G	A	c.277C>T|p.Gln93*|277/453|93/151	c.277C>T|p.Gln93*|277/453|93/150
Chr2	3390304	AT2G07641	C	A	c.187G>T|p.Glu63*|187/801|63/267	c.187G>T|p.Glu63*|187/801|63/266
Chr2	3589508	AT2G07800	G	A	c.121C>T|p.Gln41*|121/219|41/73	c.121C>T|p.Gln41*|121/219|41/72
Chr2	3593754	AT2G07810	A	T	c.25A>T|p.Arg9*|25/183|9/61	c.25A>T|p.Arg9*|25/183|9/60
Chr2	4015140	AT2G10440	G	A	c.1708C>T|p.Gln570*|1708/2808|570/936	c.1468C>T|p.Gln490*|1468/2538|490/845
Chr2	4016133	AT2G10440	G	A	c.931C>T|p.Gln311*|931/2808|311/936	c.691C>T|p.Gln231*|691/2538|231/845
Chr2	4300403	AT2G10625	C	A	c.211G>T|p.Glu71*|211/438|71/146	c.211G>T|p.Glu71*|211/438|71/145
Chr2	4323984	AT2G10955	C	A	c.243C>A|p.Phe81Leu|243/750|81/250	c.49G>T|p.Glu17*|49/444|17/147
Chr2	4362979	AT2G11010	G	A	c.651G>A|p.Trp217*|651/2082|217/694	c.651G>A|p.Trp217*|651/2082|217/693
Chr2	4366619	AT2G11015	C	G	c.420C>G|p.Tyr140*|420/441|140/147	c.420C>G|p.Tyr140*|420/441|140/146
Chr2	4590185	AT2G11462	A	C	c.194T>G|p.Leu65Arg|194/435|65/145	c.194T>G|p.Leu65*|194/435|65/144
Chr2	4634333	AT2G11570	G	T	c.836C>A|p.Ser279*|836/918|279/306	c.836C>A|p.Ser279*|836/918|279/305
Chr2	4757569	AT2G11815	T	A	c.271A>T|p.Lys91*|271/411|91/137	c.271A>T|p.Lys91*|271/411|91/136
Chr2	4789613	AT2G11851	C	T	c.187C>T|p.Gln63*|187/222|63/74	c.187C>T|p.Gln63*|187/222|63/73
Chr2	5289931	AT2G12875	C	A	c.538G>T|p.Gly180Cys|538/978|180/326	c.538G>T|p.Gly180*|538/978|180/325
Chr2	5296403	AT2G12905	C	T	c.40C>T|p.Gln14*|40/219|14/73	c.40C>T|p.Gln14*|40/219|14/72
Chr2	5315156	AT2G12935	G	T	c.326C>A|p.Ser109*|326/444|109/148	c.326C>A|p.Ser109*|326/444|109/147
Chr2	5598902	AT2G13450	G	C	c.1022C>G|p.Ser341*|1022/1185|341/395	c.1022C>G|p.Ser341*|1022/1185|341/394
Chr2	5627953	AT2G13500	G	A	c.18G>A|p.Trp6*|18/1017|6/339	c.18G>A|p.Trp6*|18/1017|6/338
Chr2	5737877	AT2G13770	A	G	c.1062A>G|p.Glu354*|1062/1032|354/344	c.-162T>C|||
Chr2	5799585	AT2G13845	G	T	c.430G>T|p.Glu144*|430/429|144/143	n.-1C>A|||
Chr2	5834481	AT2G13900	T	G	c.1380T>G|p.Tyr460Gly|1380/1986|460/662	c.1380T>G|p.Tyr460*|1380/1986|460/661
Chr2	5834473	AT2G13905	G	A	c.1372G>A|p.Ala458Thr|1372/1986|458/662	c.310C>T|p.Gln104*|310/369|104/122
Chr2	5860528	AT2G13960	C	G	c.330C>G|p.Tyr110*|330/345|110/115	c.330C>G|p.Tyr110*|330/345|110/114
Chr2	5885856	AT2G14000	G	A	c.130C>T|p.Gln44*|130/1041|44/347	c.130C>T|p.Gln44*|130/1041|44/346
Chr2	5914963	AT2G14060	G	A	c.754C>T|p.Gln252*|754/759|252/253	c.754C>T|p.Gln252*|754/759|252/252
Chr2	6045122	AT2G14265	A	T	c.20T>A|p.Leu7Tyr|20/336|7/112	c.20T>A|p.Leu7*|20/336|7/111
Chr2	6245071	AT2G14620	T	G	c.23T>G|p.Leu8*|23/717|8/239	c.23T>G|p.Leu8*|23/717|8/238
Chr2	6556438	AT2G15110	G	A	c.457C>T|p.Arg153*|457/1752|153/584	c.457C>T|p.Arg153*|457/1752|153/583
Chr2	6677634	AT2G15340	T	A	c.296T>A|p.Leu99*|296/360|99/120	c.296T>A|p.Leu99*|296/360|99/119
Chr2	6684673	AT2G15345	G	T	c.195C>A|p.Tyr65*|195/366|65/122	c.195C>A|p.Tyr65*|195/366|65/121
Chr2	6747659	AT2G15450	G	T	c.124G>T|p.Gly42*|124/1215|42/405	c.124G>T|p.Gly42*|124/1215|42/404
Chr2	6754453	AT2G15470	G	T	c.124G>T|p.Gly42*|124/1215|42/405	c.124G>T|p.Gly42*|124/1215|42/404
Chr2	6806611	AT2G15610	T	A	c.387T>A|p.Cys129*|387/462|129/154	c.387T>A|p.Cys129*|387/462|129/153
Chr2	6842705	AT2G15710	C	T	c.58C>T|p.Gln20*|58/1098|20/366	c.58C>T|p.Gln20*|58/1098|20/365
Chr2	7059566	AT2G16290	G	T	c.612C>A|p.Cys204Arg|612/1248|204/416	c.612C>A|p.Cys204*|612/1248|204/415
Chr2	7062004	AT2G16300	G	A	c.955C>T|p.Leu319*|955/969|319/323	c.955C>T|p.Leu319Leu|955/969|319/322
Chr2	7078821	AT2G16365	C	A	c.1977C>A|p.Cys659Arg|1977/2337|659/779	c.1977C>A|p.Cys659*|1977/2337|659/778
Chr2	7760624	AT2G17850	A	T	c.164T>A|p.Leu55*|164/567|55/189	c.164T>A|p.Leu55*|164/567|55/188
Chr2	7823849	AT2G17975	G	A	c.122C>T|p.Pro41Leu|122/807|41/269	c.67C>T|p.Gln23*|67/717|23/238
Chr2	7871255	AT2G18100	C	G	c.1889C>G|p.Ser630*|1889/1971|630/657	c.1532C>G|p.Ser511*|1532/1614|511/537
Chr2	8111779	AT2G18700	C	T	c.2569C>T|p.Gln857*|2569/2589|857/863	c.2569C>T|p.Gln857*|2569/2589|857/862
Chr2	8137043	AT2G18780	G	T	c.1053C>A|p.Tyr351*|1053/1113|351/371	c.1053C>A|p.Tyr351*|1053/1113|351/370
Chr2	8365991	AT2G19290	G	C	c.156C>G|p.Tyr52*|156/228|52/76	c.156C>G|p.Tyr52*|156/228|52/75
Chr2	8485632	AT2G19610	G	A	c.1103G>A|p.Trp368*|1103/1194|368/398	c.1103G>A|p.Trp368*|1103/1194|368/397
Chr2	8569019	AT2G19850	G	A	c.317G>A|p.Trp106*|317/387|106/129	c.317G>A|p.Trp106*|317/387|106/128
Chr2	8614071	AT2G19940	G	A	c.307G>A|p.Val103Ile|307/1170|103/390	c.342G>A|p.Trp114*|342/1205|114/400
Chr2	9203510	AT2G21480	C	T	c.1859G>A|p.Trp620*|1859/2616|620/872	c.1859G>A|p.Trp620*|1859/2616|620/871
Chr2	9304226	AT2G21830	G	T	c.406G>T|p.Gly136*|406/1710|136/570	c.406G>T|p.Gly136*|406/1470|136/489
Chr2	9309651	AT2G21840	A	T	c.392T>A|p.Leu131Gln|392/2310|131/770	c.392T>A|p.Leu131*|392/2310|131/769
Chr2	9319328	AT2G21860	C	A	c.574G>T|p.Glu192*|574/1569|192/523	c.574G>T|p.Glu192*|574/1569|192/522
Chr2	9347064	AT2G21920	G	C	c.96C>G|p.Tyr32*|96/837|32/279	c.96C>G|p.Tyr32*|96/837|32/278
Chr2	9530184	AT2G22440	G	A	c.1038G>A|p.Trp346*|1038/771|346/257	c.-234C>T|||
Chr2	9762279	AT2G22941	A	T	c.88A>T|p.Lys30*|88/252|30/84	c.88A>T|p.Lys30*|88/252|30/83
Chr2	9863217	AT2G23160	G	T	c.748G>T|p.Glu250*|748/924|250/308	c.748G>T|p.Glu250*|748/924|250/307
Chr2	9892748	AT2G23230	T	A	c.33T>A|p.Tyr11*|33/1821|11/607	c.33T>A|p.Tyr11*|33/1821|11/606
Chr2	10209521	AT2G24000	T	A	c.47T>A|p.Leu16Lys|47/1395|16/465	c.47T>A|p.Leu16*|47/1206|16/401
Chr2	10258589	AT2G24130	C	T	c.397C>T|p.Gln133Phe|397/2943|133/981	c.397C>T|p.Gln133*|397/2943|133/980
Chr2	10453830	AT2G24600	G	T	c.509C>A|p.Ser170*|509/1647|170/549	c.509C>A|p.Ser170*|509/1647|170/548
Chr2	10484795	AT2G24650	C	A	c.2116G>T|p.Glu706*|2116/3138|706/1046	c.1519G>T|p.Glu507*|1519/2541|507/846
Chr2	10510192	AT2G24696	C	T	c.285G>A|p.Trp95*|285/1128|95/376	c.285G>A|p.Trp95*|285/1128|95/375
Chr2	10524529	AT2G24720	G	C	c.1193C>G|p.Ser398*|1193/2763|398/921	c.1193C>G|p.Ser398*|1193/2763|398/920
Chr2	10530876	AT2G24740	G	T	c.1082C>A|p.Ser361*|1082/2268|361/756	c.1082C>A|p.Ser361*|1082/2268|361/755
Chr2	10800243	AT2G25350	A	T	c.1675A>T|p.Lys559*|1675/1728|559/576	c.1675A>T|p.Lys559*|1675/1728|559/575
Chr2	10846314	AT2G25482	G	C	c.35C>G|p.Ser12*|35/465|12/155	c.35C>G|p.Ser12*|35/465|12/154
Chr2	10888961	AT2G25580	T	A	c.860T>A|p.Leu287Glu|860/1848|287/616	c.860T>A|p.Leu287*|860/1848|287/615
Chr2	10893581	AT2G25590	A	T	c.955A>T|p.Arg319*|955/1146|319/382	c.955A>T|p.Arg319*|955/1146|319/381
Chr2	11278039	AT2G26515	T	G	c.51T>G|p.Tyr17*|51/66|17/22	c.51T>G|p.Tyr17*|51/66|17/21
Chr2	11819133	AT2G27720	C	A	c.200C>A|p.Ser67Tyr|200/348|67/116	c.236C>A|p.Ser79*|236/384|79/127
Chr2	11823939	AT2G27750	T	A	c.523A>T|p.Lys175*|523/546|175/182	c.523A>T|p.Lys175*|523/546|175/181
Chr2	12461667	AT2G29000	G	T	c.592G>T|p.Glu198*|592/2619|198/873	c.592G>T|p.Glu198*|592/2619|198/872
Chr2	12619944	AT2G29430	T	A	c.245T>A|p.Leu82Tyr|245/255|82/85	c.245T>A|p.Leu82*|245/255|82/84
Chr2	12630934	AT2G29480	C	T	c.170C>T|p.Pro57Leu|170/210|57/70	c.299G>A|p.Trp100*|299/678|100/225
Chr2	12672095	AT2G29640	G	A	c.528G>A|p.Trp176*|528/1083|176/361	c.528G>A|p.Trp176*|528/1083|176/360
Chr2	12677435	AT2G29654	C	T	c.27G>A|p.Trp9*|27/183|9/61	c.27G>A|p.Trp9*|27/183|9/60
Chr2	12699147	AT2G29710	C	A	c.431C>A|p.Ser144*|431/1404|144/468	c.431C>A|p.Ser144*|431/1404|144/467
Chr2	12880184	AT2G30170	A	C	c.755T>G|p.Leu252*|755/798|252/266	c.755T>G|p.Leu252*|755/798|252/265
Chr2	13093352	AT2G30730	A	T	c.208A>T|p.Lys70Leu|208/1017|70/339	c.208A>T|p.Lys70*|208/1017|70/338
Chr2	13660111	AT2G32150	T	G	c.548T>G|p.Leu183*|548/558|183/186	c.548T>G|p.Leu183*|548/558|183/185
Chr2	13664224	AT2G32160	G	A	c.570G>A|p.Trp190*|570/1248|190/416	c.570G>A|p.Trp190*|570/1350|190/449
Chr2	13674890	AT2G32190	T	G	c.185T>G|p.Leu62*|185/201|62/67	c.185T>G|p.Leu62*|185/201|62/66
Chr2	13917170	AT2G32800	C	G	c.693C>G|p.Ala231Ala|693/2556|231/852	c.693C>G|p.Tyr231*|693/2544|231/847
Chr2	14063296	AT2G33175	G	A	c.22C>T|p.Arg8*|22/564|8/188	c.22C>T|p.Arg8*|22/564|8/187
Chr2	14860140	AT2G35280	C	A	c.61G>T|p.Glu21*|61/492|21/164	c.61G>T|p.Glu21*|61/492|21/163
Chr2	15508955	AT2G36920	C	T	c.118C>T|p.Gln40*|118/651|40/217	c.118C>T|p.Gln40*|118/651|40/216
Chr2	15619690	AT2G37190	T	A	c.370A>T|p.Lys124*|370/501|124/167	c.370A>T|p.Lys124*|370/501|124/166
Chr2	15804014	AT2G37680	G	A	c.376C>T|p.Gln126*|376/648|126/216	c.376C>T|p.Gln126*|376/648|126/215
Chr2	17094218	AT2G40955	C	T	c.1126C>T|p.Gln376*|1126/2040|376/680	c.1126C>T|p.Gln376*|1126/2040|376/679
Chr2	17233703	AT2G41355	C	A	c.160G>T|p.Glu54Leu|160/180|54/60	c.160G>T|p.Glu54*|160/180|54/59
Chr2	17270088	AT2G41430	C	G	c.353C>G|p.Ser118*|353/363|118/121	c.353C>G|p.Ser118*|353/363|118/120
Chr2	17579491	AT2G42170	C	A	c.354C>A|p.Tyr118*|354/990|118/330	c.60C>A|p.Tyr20*|60/696|20/231
Chr2	17643469	AT2G42370	A	T	c.136A>T|p.Arg46*|136/2148|46/716	c.136A>T|p.Arg46*|136/2148|46/715
Chr2	17923601	AT2G43110	T	A	c.627T>A|p.Tyr209*|627/699|209/233	c.627T>A|p.Tyr209*|627/699|209/232
Chr2	17966781	AT2G43230	T	G	c.113T>G|p.Leu38*|113/1323|38/441	c.113T>G|p.Leu38*|113/1323|38/440
Chr2	18050038	AT2G43470	C	T	c.539G>A|p.Trp180*|539/633|180/211	c.539G>A|p.Trp180*|539/633|180/210
Chr2	18087059	AT2G43600	G	T	c.23C>A|p.Ser8*|23/885|8/295	c.23C>A|p.Ser8*|23/885|8/294
Chr2	18702859	AT2G45380	G	A	c.142C>T|p.Gln48*|142/1485|48/495	c.142C>T|p.Gln48*|142/1485|48/494
Chr2	19126730	AT2G46567	T	A	c.22A>T|p.Arg8*|22/111|8/37	c.22A>T|p.Arg8*|22/111|8/36
Chr3	183727	AT3G01475	C	T	c.280C>T|p.Arg94*|280/315|94/105	c.280C>T|p.Arg94*|280/315|94/104
Chr3	484819	AT3G02370	C	A	c.75C>A|p.Cys25*|75/486|25/162	c.75C>A|p.Cys25*|75/618|25/205
Chr3	1106325	AT3G04210	G	C	c.1514C>G|p.Ser505Arg|1514/1596|505/532	c.1514C>G|p.Ser505*|1514/1596|505/531
Chr3	1109898	AT3G04220	G	C	c.2049C>G|p.Tyr683*|2049/2154|683/718	c.2049C>G|p.Tyr683*|2049/2154|683/717
Chr3	1426333	AT3G05110	A	C	c.1083T>G|p.Tyr361*|1083/1119|361/373	c.1083T>G|p.Tyr361*|1083/1119|361/372
Chr3	1575027	AT3G05450	T	A	c.766A>T|p.Lys256*|766/1323|256/441	c.766A>T|p.Lys256*|766/1323|256/440
Chr3	1715511	AT3G05780	A	T	c.2303T>A|p.Leu768Glu|2303/2775|768/925	c.2303T>A|p.Leu768*|2303/2775|768/924
Chr3	1970164	AT3G06435	C	A	c.541G>T|p.Glu181*|541/603|181/201	c.541G>T|p.Glu181*|541/603|181/200
Chr3	2194402	AT3G06960	C	A	c.1417G>T|p.Glu473*|1417/1440|473/480	c.1417G>T|p.Glu473*|1417/1440|473/479
Chr3	3131749	AT3G10130	G	A	c.703C>T|p.Gln235Leu|703/930|235/310	c.703C>T|p.Gln235*|703/930|235/309
Chr3	3159770	AT3G10200	C	T	c.1627C>T|p.Gln543*|1627/1800|543/600	c.1627C>T|p.Gln543*|1627/1800|543/599
Chr3	3281978	AT3G10527	T	A	c.303T>A|p.Tyr101*|303/333|101/111	c.303T>A|p.Tyr101*|303/333|101/110
Chr3	3364621	AT3G10740	G	A	c.10C>T|p.Gln4*|10/2094|4/698	c.10C>T|p.Gln4*|10/2094|4/697
Chr3	3448325	AT3G11000	C	A	c.318C>A|p.Cys106Leu|318/1824|106/608	c.318C>A|p.Cys106*|318/1824|106/607
Chr3	3452767	AT3G11010	G	C	c.906C>G|p.Tyr302*|906/2685|302/895	c.996C>G|p.Tyr332*|996/2775|332/924
Chr3	3777276	AT3G11930	T	A	c.564T>A|p.Tyr188*|564/681|188/227	c.564T>A|p.Tyr188*|564/681|188/226
Chr3	4746265	AT3G14250	G	A	c.694C>T|p.Gln232*|694/912|232/304	c.694C>T|p.Gln232*|694/912|232/303
Chr3	4862640	AT3G14480	T	G	c.488T>G|p.Leu163Cys|488/528|163/176	c.488T>G|p.Leu163*|488/528|163/175
Chr3	4927886	AT3G14670	G	T	c.40G>T|p.Glu14*|40/699|14/233	c.40G>T|p.Glu14*|40/696|14/231
Chr3	5121667	AT3G15210	A	T	c.196A>T|p.Thr66Ser|196/669|66/223	c.196A>T|p.Arg66*|196/550|66/182
Chr3	5404189	AT3G15960	A	T	c.1284T>A|p.Tyr428Glu|1284/1473|428/491	c.1284T>A|p.Tyr428*|1284/1473|428/490
Chr3	5438336	AT3G16020	T	G	c.50T>G|p.Leu17*|50/297|17/99	c.50T>G|p.Leu17*|50/216|17/71
Chr3	5653315	AT3G16600	T	A	c.1543A>T|p.Lys515Leu|1543/1917|515/639	c.1543A>T|p.Lys515*|1543/1917|515/638
Chr3	5793948	AT3G16970	G	T	c.143C>A|p.Ser48*|143/423|48/141	c.143C>A|p.Ser48*|143/423|48/140
Chr3	5955361	AT3G17400	C	T	c.475C>T|p.Arg159*|475/558|159/186	c.475C>T|p.Arg159*|475/558|159/185
Chr3	6003394	AT3G17540	C	A	c.612C>A|p.Cys204*|612/1191|204/397	c.612C>A|p.Cys204*|612/1191|204/396
Chr3	6027294	AT3G17620	C	T	c.401G>A|p.Trp134*|401/1197|134/399	c.401G>A|p.Trp134*|401/1197|134/398
Chr3	6219048	AT3G18150	T	G	c.1010T>G|p.Leu337*|1010/1370|337/456	c.1010T>G|p.Leu337*|1010/1370|337/455
Chr3	6712727	AT3G19370	G	T	c.1507G>T|p.Glu503*|1507/2115|503/705	c.1507G>T|p.Glu503*|1507/2115|503/704
Chr3	6793964	AT3G19560	T	A	c.248T>A|p.Leu83*|248/1086|83/362	c.248T>A|p.Leu83*|248/1086|83/361
Chr3	6815964	AT3G19613	G	A	c.522G>A|p.Trp174*|522/636|174/212	c.522G>A|p.Trp174*|522/636|174/211
Chr3	7308100	AT3G20860	C	G	c.917C>G|p.Ser306Gly|917/1251|306/417	c.917C>G|p.Ser306*|917/1251|306/416
Chr3	7697144	AT3G21850	A	T	c.407T>A|p.Leu136Tyr|407/462|136/154	c.407T>A|p.Leu136*|407/462|136/153
Chr3	7941403	AT3G22415	A	T	c.67A>T|p.Lys23*|67/204|23/68	c.67A>T|p.Lys23*|67/204|23/67
Chr3	7949361	AT3G22421	C	A	c.1042G>T|p.Gly348*|1042/1287|348/429	c.1042G>T|p.Gly348*|1042/1287|348/428
Chr3	8001047	AT3G22570	G	A	c.115C>T|p.Gln39*|115/336|39/112	c.115C>T|p.Gln39*|115/330|39/109
Chr3	8024926	AT3G22700	G	A	c.892C>T|p.Arg298*|892/1020|298/340	c.892C>T|p.Arg298*|892/1020|298/339
Chr3	8047976	AT3G22770	C	T	c.692G>A|p.Trp231*|692/984|231/328	c.692G>A|p.Trp231*|692/984|231/327
Chr3	8222759	AT3G23110	G	A	c.2113C>T|p.Arg705*|2113/2508|705/836	c.2113C>T|p.Arg705*|2113/2508|705/835
Chr3	8272445	AT3G23172	C	T	c.69G>A|p.Trp23*|69/270|23/90	c.69G>A|p.Trp23*|69/270|23/89
Chr3	8313341	AT3G23260	G	A	c.8G>A|p.Trp3Tyr|8/1089|3/363	c.8G>A|p.Trp3*|8/1089|3/362
Chr3	8412640	AT3G23460	G	A	c.209G>A|p.Trp70*|209/918|70/306	c.209G>A|p.Trp70*|209/918|70/305
Chr3	8456540	AT3G23560	C	A	c.49G>T|p.Gly17Trp|49/1434|17/478	c.49G>T|p.Gly17*|49/1251|17/416
Chr3	8790827	AT3G24255	C	T	c.1357C>T|p.Arg453*|1357/1437|453/479	c.1519C>T|p.Arg507*|1519/1599|507/532
Chr3	9414493	AT3G25790	A	T	c.760A>T|p.Lys254*|760/777|254/259	c.760A>T|p.Lys254*|760/777|254/258
Chr3	9557386	AT3G26135	T	A	c.40A>T|p.Arg14*|40/183|14/61	c.40A>T|p.Arg14*|40/183|14/60
Chr3	9605672	AT3G26240	G	A	c.1432C>T|p.Gln478Leu|1432/2769|478/923	c.1432C>T|p.Gln478*|1432/2769|478/922
Chr3	9613039	AT3G26250	G	A	c.130C>T|p.Gln44Leu|130/1473|44/491	c.130C>T|p.Gln44*|130/1473|44/490
Chr3	10086416	AT3G27300	G	T	c.35C>A|p.Ser12*|35/1713|12/571	c.35C>A|p.Ser12*|35/1713|12/570
Chr3	10170526	AT3G27473	G	C	c.705C>G|p.Leu235Met|705/1989|235/663	c.230C>G|p.Ser77*|230/1404|77/467
Chr3	10356300	AT3G27906	G	C	c.125C>G|p.Ser42Trp|125/564|42/188	c.125C>G|p.Ser42*|125/564|42/187
Chr3	10448320	AT3G28070	C	G	c.245C>G|p.Ser82Cys|245/1083|82/361	c.245C>G|p.Ser82*|245/951|82/316
Chr3	10465889	AT3G28130	C	A	c.203C>A|p.Ser68Tyr|203/1068|68/356	c.203C>A|p.Ser68*|203/651|68/216
Chr3	10499371	AT3G28170	G	A	c.230G>A|p.Trp77*|230/624|77/208	c.230G>A|p.Trp77*|230/624|77/207
Chr3	10707834	AT3G28560	G	T	c.232G>T|p.Gly78*|232/774|78/258	c.232G>T|p.Gly78*|232/774|78/257
Chr3	11216346	AT3G29260	G	T	c.386C>A|p.Ser129Tyr|386/780|129/260	c.386C>A|p.Ser129*|386/780|129/259
Chr3	11283281	AT3G29380	T	A	c.244A>T|p.Lys82Tyr|244/1011|82/337	c.244A>T|p.Lys82*|244/1011|82/336
Chr3	11363943	AT3G29570	G	A	c.847C>T|p.Gln283*|847/984|283/328	c.847C>T|p.Gln283*|847/984|283/327
Chr3	11448152	AT3G29630	C	A	c.373G>T|p.Glu125*|373/1347|125/449	c.373G>T|p.Glu125*|373/1269|125/422
Chr3	11528328	AT3G29670	C	A	c.377C>A|p.Ser126Tyr|377/1356|126/452	c.377C>A|p.Ser126*|377/1356|126/451
Chr3	11596471	AT3G29765	G	A	c.607C>T|p.Gln203*|607/1611|203/537	c.607C>T|p.Gln203*|607/1611|203/536
Chr3	11612636	AT3G29785	A	T	c.51T>A|p.Cys17*|51/330|17/110	c.51T>A|p.Cys17*|51/330|17/109
Chr3	14884754	AT3G29794	G	T	c.956C>A|p.Ser319*|956/1206|319/402	c.956C>A|p.Ser319*|956/1206|319/401
Chr3	11785188	AT3G30160	C	A	c.190G>T|p.Glu64*|190/276|64/92	c.190G>T|p.Glu64*|190/276|64/91
Chr3	11829773	AT3G30200	C	A	c.589G>T|p.Glu197*|589/1533|197/511	c.589G>T|p.Glu197*|589/1533|197/510
Chr3	11880709	AT3G30230	A	C	c.506T>G|p.Leu169*|506/1584|169/528	c.506T>G|p.Leu169*|506/1584|169/527
Chr3	11984965	AT3G30383	T	G	c.311T>G|p.Leu104Trp|311/348|104/116	c.311T>G|p.Leu104*|311/348|104/115
Chr3	12131820	AT3G30520	C	T	c.934C>T|p.Gln312*|934/1194|312/398	c.934C>T|p.Gln312*|934/1194|312/397
Chr3	12133042	AT3G30525	C	T	c.178C>T|p.Gln60*|178/507|60/169	c.178C>T|p.Gln60*|178/507|60/168
Chr3	12489725	AT3G30805	A	T	c.201T>A|p.Tyr67Ser|201/501|67/167	c.201T>A|p.Tyr67*|201/501|67/166
Chr3	13164103	AT3G32190	G	A	c.376C>T|p.Gln126*|376/1077|126/359	c.376C>T|p.Gln126*|376/1077|126/358
Chr3	13171215	AT3G32200	G	A	c.313C>T|p.Arg105*|313/447|105/149	c.313C>T|p.Arg105*|313/447|105/148
Chr3	13171491	AT3G32200	G	A	c.37C>T|p.Gln13*|37/447|13/149	c.37C>T|p.Gln13*|37/447|13/148
Chr3	13425804	AT3G32896	A	T	c.454A>T|p.Arg152*|454/483|152/161	c.454A>T|p.Arg152*|454/483|152/160
Chr3	13452605	AT3G32904	G	C	c.203C>G|p.Ser68*|203/993|68/331	c.203C>G|p.Ser68*|203/993|68/330
Chr3	13500395	AT3G32960	G	T	c.625G>T|p.Glu209*|625/645|209/215	c.625G>T|p.Glu209*|625/645|209/214
Chr3	14252938	AT3G42060	G	T	c.1058C>A|p.Ser353*|1058/2139|353/713	c.1058C>A|p.Ser353*|1058/2139|353/712
Chr3	14299193	AT3G42075	C	T	c.166C>T|p.Gln56*|166/225|56/75	c.166C>T|p.Gln56*|166/225|56/74
Chr3	14312223	AT3G42153	G	T	c.32C>A|p.Ser11*|32/351|11/117	c.32C>A|p.Ser11*|32/351|11/116
Chr3	14312619	AT3G42155	G	A	c.280C>T|p.Arg94Ser|280/501|94/167	c.280C>T|p.Arg94*|280/501|94/166
Chr3	14312915	AT3G42155	C	T	c.158G>A|p.Trp53*|158/501|53/167	c.158G>A|p.Trp53*|158/501|53/166
Chr3	14314856	AT3G42160	C	T	c.136C>T|p.Gln46*|136/462|46/154	c.136C>T|p.Gln46*|136/462|46/153
Chr3	14683338	AT3G42565	G	A	c.73C>T|p.Gln25*|73/360|25/120	c.73C>T|p.Gln25*|73/360|25/119
Chr3	14871303	AT3G42780	A	T	c.91A>T|p.Arg31*|91/531|31/177	c.91A>T|p.Arg31*|91/531|31/176
Chr3	14876598	AT3G42786	G	A	c.123G>A|p.Trp41*|123/780|41/260	c.123G>A|p.Trp41*|123/780|41/259
Chr3	15140850	AT3G43148	C	T	c.394C>T|p.Arg132*|394/2022|132/674	c.394C>T|p.Arg132*|394/2022|132/673
Chr3	15150219	AT3G43153	C	T	c.395G>A|p.Trp132*|395/510|132/170	c.395G>A|p.Trp132*|395/510|132/169
Chr3	15166948	AT3G43160	C	T	c.226C>T|p.Gln76*|226/888|76/296	c.226C>T|p.Gln76*|226/888|76/295
Chr3	15167073	AT3G43160	T	G	c.351T>G|p.Tyr117*|351/888|117/296	c.351T>G|p.Tyr117*|351/888|117/295
Chr3	15359911	AT3G43432	G	A	c.94C>T|p.Arg32*|94/222|32/74	c.94C>T|p.Arg32*|94/222|32/73
Chr3	15392117	AT3G43470	A	T	c.828T>A|p.Tyr276*|828/1377|276/459	c.828T>A|p.Tyr276*|828/1377|276/458
Chr3	15474703	AT3G43570	A	T	c.901A>T|p.Lys301*|901/963|301/321	c.901A>T|p.Lys301*|901/963|301/320
Chr3	15691120	AT3G43837	G	T	c.124G>T|p.Glu42*|124/840|42/280	c.124G>T|p.Glu42*|124/840|42/279
Chr3	15728436	AT3G43870	C	T	c.175C>T|p.Arg59*|175/564|59/188	c.175C>T|p.Arg59*|175/564|59/187
Chr3	15728902	AT3G43870	A	T	c.316A>T|p.Arg106*|316/564|106/188	c.316A>T|p.Arg106*|316/564|106/187
Chr3	15742431	AT3G43890	A	T	c.1023T>A|p.Tyr341Ser|1023/1986|341/662	c.1023T>A|p.Tyr341*|1023/1986|341/661
Chr3	16050256	AT3G44405	G	T	c.136G>T|p.Glu46*|136/189|46/63	c.136G>T|p.Glu46*|136/189|46/62
Chr3	16091975	AT3G44480	A	T	c.3572T>A|p.Leu1191*|3572/3585|1191/1195	c.3572T>A|p.Leu1191*|3572/3723|1191/1240
Chr3	16126462	AT3G44540	C	A	c.959C>A|p.Ser320*|959/939|320/313	c.*20C>A|||
Chr3	16145345	AT3G44555	G	T	c.61G>T|p.Gly21*|61/324|21/108	c.61G>T|p.Gly21*|61/261|21/86
Chr3	16197077	AT3G44630	T	A	c.699T>A|p.Tyr233Glu|699/3645|233/1215	c.699T>A|p.Tyr233*|699/3645|233/1214
Chr3	16221274	AT3G44670	T	A	c.3509T>A|p.Leu1170Gln|3509/3660|1170/1220	c.3509T>A|p.Leu1170*|3509/3660|1170/1219
Chr3	16262049	AT3G44713	C	G	c.1446C>G|p.Tyr482*|1446/1881|482/627	c.1446C>G|p.Tyr482*|1446/1881|482/626
Chr3	16316775	AT3G44770	G	A	c.287G>A|p.Trp96*|287/1518|96/506	c.287G>A|p.Trp96*|287/1518|96/505
Chr3	16383503	AT3G44870	T	A	c.1038T>A|p.Cys346*|1038/1140|346/380	c.1038T>A|p.Cys346*|1038/1140|346/379
Chr3	16634444	AT3G45330	G	T	c.45C>A|p.Cys15Leu|45/2049|15/683	c.45C>A|p.Cys15*|45/2049|15/682
Chr3	16691443	AT3G45510	G	A	c.286C>T|p.Gln96*|286/774|96/258	c.286C>T|p.Gln96*|286/774|96/257
Chr3	16703044	AT3G45530	T	A	c.292A>T|p.Arg98Ser|292/2079|98/693	c.292A>T|p.Arg98*|292/2079|98/692
Chr3	16882454	AT3G45920	T	A	c.162T>A|p.Tyr54*|162/579|54/193	c.162T>A|p.Tyr54*|162/579|54/192
Chr3	16951383	AT3G46160	C	G	c.429C>G|p.Tyr143*|429/1182|143/394	c.429C>G|p.Tyr143*|429/1182|143/393
Chr3	17130950	AT3G46530	A	T	c.2297T>A|p.Leu766Glu|2297/2508|766/836	c.2297T>A|p.Leu766*|2297/2508|766/835
Chr3	17187178	AT3G46650	G	T	c.500C>A|p.Ser167*|500/1308|167/436	c.500C>A|p.Ser167*|500/1308|167/435
Chr3	17195895	AT3G46680	C	T	c.773G>A|p.Trp258*|773/1350|258/450	c.773G>A|p.Trp258*|773/1350|258/449
Chr3	17359265	AT3G47150	A	T	c.583A>T|p.Lys195*|583/1083|195/361	c.583A>T|p.Lys195*|583/1083|195/360
Chr3	17423918	AT3G47290	A	T	c.1591A>T|p.Lys531*|1591/1722|531/574	c.1591A>T|p.Lys531*|1591/1722|531/573
Chr3	17525589	AT3G47560	T	A	c.784A>T|p.Lys262*|784/798|262/266	c.865A>T|p.Lys289*|865/879|289/292
Chr3	17885658	AT3G48298	T	A	c.10A>T|p.Lys4*|10/126|4/42	c.10A>T|p.Lys4*|10/126|4/41
Chr3	17899984	AT3G48343	T	A	c.125T>A|p.Leu42*|125/369|42/123	c.125T>A|p.Leu42*|125/369|42/122
Chr3	17921927	AT3G48390	C	T	c.559C>T|p.Gln187*|559/1902|187/634	c.559C>T|p.Gln187*|559/1902|187/633
Chr3	18034377	AT3G48675	C	G	c.186C>G|p.Tyr62*|186/360|62/120	c.186C>G|p.Tyr62*|186/360|62/119
Chr3	18178422	AT3G49040	C	G	c.609C>G|p.Tyr203Lys|609/936|203/312	c.609C>G|p.Tyr203*|609/936|203/311
Chr3	18487463	AT3G49845	C	T	c.16C>T|p.Gln6*|16/360|6/120	c.16C>T|p.Gln6*|16/360|6/119
Chr3	18711394	AT3G50420	A	T	c.1862T>A|p.Leu621Gln|1862/2385|621/795	c.1787T>A|p.Leu596*|1787/2310|596/769
Chr3	18925693	AT3G50925	G	A	c.238C>T|p.Arg80*|238/273|80/91	c.238C>T|p.Arg80*|238/273|80/90
Chr3	19113571	AT3G51530	T	A	c.844A>T|p.Lys282Tyr|844/1368|282/456	c.844A>T|p.Lys282*|844/1368|282/455
Chr3	19405258	AT3G52330	C	T	c.687G>A|p.Trp229*|687/924|229/308	c.687G>A|p.Trp229*|687/924|229/307
Chr3	19489461	AT3G52540	G	C	c.104C>G|p.Ser35Cys|104/849|35/283	c.104C>G|p.Ser35*|104/806|35/267
Chr3	19888914	AT3G53640	C	A	c.22G>T|p.Glu8*|22/1929|8/643	c.22G>T|p.Glu8*|22/1929|8/642
Chr3	20259922	AT3G54730	C	T	c.664C>T|p.Gln222*|664/1164|222/388	c.664C>T|p.Gln222*|664/1164|222/387
Chr3	20267650	AT3G54750	G	A	c.412C>T|p.Gln138*|412/1770|138/590	c.412C>T|p.Gln138*|412/1770|138/589
Chr3	20349672	AT3G54925	C	T	c.281G>A|p.Trp94*|281/414|94/138	c.281G>A|p.Trp94*|281/414|94/137
Chr3	20482549	AT3G55254	C	T	c.242G>A|p.Trp81*|242/504|81/168	c.242G>A|p.Trp81*|242/504|81/167
Chr3	20659484	AT3G55670	G	T	c.20C>A|p.Ser7*|20/657|7/219	c.20C>A|p.Ser7*|20/657|7/218
Chr3	20728199	AT3G55860	C	T	c.390G>A|p.Trp130*|390/465|130/155	c.390G>A|p.Trp130*|390/465|130/154
Chr3	20818682	AT3G56100	G	T	c.836C>A|p.Ser279*|836/2355|279/785	c.836C>A|p.Ser279*|836/2355|279/784
Chr3	20881236	AT3G56300	G	A	c.606G>A|p.Trp202*|606/1470|202/490	c.294G>A|p.Trp98*|294/1158|98/385
Chr3	20988010	AT3G56660	G	T	c.204C>A|p.Cys68*|204/1863|68/621	c.204C>A|p.Cys68*|204/1863|68/620
Chr3	21070185	AT3G56910	G	A	c.73C>T|p.Gln25Ser|73/447|25/149	c.73C>T|p.Gln25*|73/447|25/148
Chr3	21577056	AT3G58270	C	T	c.303G>A|p.Trp101*|303/1032|101/344	c.303G>A|p.Trp101*|303/1032|101/343
Chr3	21741297	AT3G58780	C	T	c.568C>T|p.Gln190*|568/846|190/282	c.568C>T|p.Gln190*|568/846|190/281
Chr3	21787670	AT3G58960	C	A	c.982G>T|p.Glu328*|982/1428|328/476	c.982G>T|p.Glu328*|982/1428|328/475
Chr3	21880937	AT3G59180	G	A	c.219G>A|p.Trp73*|219/1428|73/476	c.219G>A|p.Trp73*|219/1428|73/475
Chr3	21885004	AT3G59190	C	T	c.265C>T|p.Gln89*|265/1167|89/389	c.265C>T|p.Gln89*|265/1167|89/388
Chr3	22056747	AT3G59710	C	T	c.123G>A|p.Trp41*|123/966|41/322	c.123G>A|p.Trp41*|123/966|41/321
Chr3	22070781	AT3G59750	T	A	c.955A>T|p.Lys319*|955/1881|319/627	c.955A>T|p.Lys319*|955/1881|319/626
Chr3	22583793	AT3G61028	G	A	c.220C>T|p.Gln74*|220/759|74/253	c.220C>T|p.Gln74*|220/759|74/252
Chr3	22938252	AT3G61940	A	T	c.808A>T|p.Lys270*|808/1005|270/335	c.808A>T|p.Lys270*|808/1005|270/334
Chr3	23096971	AT3G62440	G	T	c.756C>A|p.Tyr252*|756/1374|252/458	c.756C>A|p.Tyr252*|756/1374|252/457
Chr3	23238189	AT3G62850	C	A	c.793G>T|p.Glu265*|793/1419|265/473	c.793G>T|p.Glu265*|793/1419|265/472
Chr3	23389945	AT3G63320	G	A	c.1165C>T|p.Gln389*|1165/1272|389/424	c.916C>T|p.Gln306*|916/1107|306/368
Chr4	532659	AT4G01270	C	A	c.216C>A|p.Tyr72*|216/1521|72/507	c.216C>A|p.Tyr72*|216/1521|72/506
Chr4	562287	AT4G01350	G	T	c.1948G>T|p.Glu650*|1948/1959|650/653	c.1948G>T|p.Glu650*|1948/1959|650/652
Chr4	754764	AT4G01740	A	T	c.1267A>T|p.Lys423Cys|1267/1959|423/653	c.1267A>T|p.Lys423*|1267/1959|423/652
Chr4	773974	AT4G01800	G	A	c.1423C>T|p.Gln475*|1423/3129|475/1043	c.1423C>T|p.Gln475*|1423/3129|475/1042
Chr4	833794	AT4G01925	C	T	c.509G>A|p.Trp170*|509/843|170/281	c.509G>A|p.Trp170*|509/843|170/280
Chr4	838898	AT4G01930	A	C	c.1863T>G|p.Tyr621Trp|1863/1959|621/653	c.1863T>G|p.Tyr621*|1863/1959|621/652
Chr4	875740	AT4G02000	C	G	c.782C>G|p.Ser261*|782/945|261/315	c.782C>G|p.Ser261*|782/945|261/314
Chr4	1527870	AT4G03443	T	A	c.155T>A|p.Leu52*|155/342|52/114	c.155T>A|p.Leu52*|155/342|52/113
Chr4	1552760	AT4G03490	T	A	c.25A>T|p.Lys9*|25/1989|9/663	c.25A>T|p.Lys9*|25/1842|9/613
Chr4	1791598	AT4G03830	C	T	c.1063C>T|p.Arg355*|1063/1737|355/579	c.1063C>T|p.Arg355*|1063/1737|355/578
Chr4	1870611	AT4G03930	A	T	c.190A>T|p.Lys64*|190/1575|64/525	c.190A>T|p.Lys64*|190/1575|64/524
Chr4	1873921	AT4G03940	G	T	c.241G>T|p.Glu81*|241/933|81/311	c.241G>T|p.Glu81*|241/933|81/310
Chr4	1878455	AT4G03945	A	T	c.568A>T|p.Arg190*|568/579|190/193	c.364A>T|p.Arg122*|364/375|122/124
Chr4	1937527	AT4G04030	C	T	c.317G>A|p.Trp106*|317/387|106/129	c.317G>A|p.Trp106*|317/387|106/128
Chr4	2167382	AT4G04404	C	G	c.410C>G|p.Ser137*|410/693|137/231	c.410C>G|p.Ser137*|410/693|137/230
Chr4	2261739	AT4G04540	C	T	c.1747C>T|p.Arg583*|1747/1764|583/588	c.1747C>T|p.Arg583*|1747/1764|583/587
Chr4	2339821	AT4G04632	C	A	c.229G>T|p.Glu77*|229/324|77/108	c.229G>T|p.Glu77*|229/324|77/107
Chr4	2506448	AT4G04925	C	G	c.207C>G|p.Tyr69*|207/231|69/77	c.207C>G|p.69|207/47|69/14
Chr4	2572104	AT4G05018	G	A	c.692G>A|p.Trp231Lys|692/708|231/236	c.692G>A|p.Trp231*|692/708|231/235
Chr4	2959601	AT4G05612	T	A	c.174T>A|p.Asp58Gln|174/1287|58/429	c.51T>A|p.Tyr17*|51/1164|17/387
Chr4	3320131	AT4G06526	C	T	c.546G>A|p.Trp182*|546/1521|182/507	c.546G>A|p.Trp182*|546/1521|182/506
Chr4	4164995	AT4G07325	C	A	c.379G>T|p.Glu127*|379/420|127/140	c.379G>T|p.Glu127*|379/420|127/139
Chr4	4174942	AT4G07350	C	A	c.286G>T|p.Glu96*|286/993|96/331	c.286G>T|p.Glu96*|286/993|96/330
Chr4	4174950	AT4G07350	G	T	c.278C>A|p.Ser93*|278/993|93/331	c.278C>A|p.Ser93*|278/993|93/330
Chr4	4265840	AT4G07445	G	T	c.16G>T|p.Val6*|16/123|6/41	c.16G>T|p.Val6Leu|16/123|6/40
Chr4	4457039	AT4G07666	G	A	c.835C>T|p.Gln279*|835/1029|279/343	c.835C>T|p.Gln279*|835/1029|279/342
Chr4	4644020	AT4G07825	C	T	c.178C>T|p.Arg60*|178/744|60/248	c.178C>T|p.Arg60*|178/651|60/216
Chr4	5184809	AT4G08210	A	T	c.1065T>A|p.Tyr355Leu|1065/2061|355/687	c.1065T>A|p.Tyr355*|1065/2061|355/686
Chr4	5218399	AT4G08270	A	T	c.295A>T|p.Lys99*|295/300|99/100	c.295A>T|p.Lys99*|295/300|99/99
Chr4	5347728	AT4G08430	G	A	c.2095C>T|p.Gln699*|2095/2427|699/809	c.2095C>T|p.Gln699*|2095/2427|699/808
Chr4	5348544	AT4G08430	G	A	c.1459C>T|p.Arg487*|1459/2427|487/809	c.1459C>T|p.Arg487*|1459/2427|487/808
Chr4	5385435	AT4G08470	G	T	c.1035C>A|p.Cys345*|1035/1683|345/561	c.789C>A|p.Cys263*|789/1437|263/478
Chr4	5514151	AT4G08640	C	T	c.493C>T|p.Gln165*|493/516|165/172	c.493C>T|p.Gln165*|493/516|165/171
Chr4	5590994	AT4G08760	G	T	c.140C>A|p.Ser47*|140/1566|47/522	c.140C>A|p.Ser47*|140/1566|47/521
Chr4	5669042	AT4G08868	G	T	c.436G>T|p.Glu146*|436/441|146/147	c.436G>T|p.Glu146*|436/441|146/146
Chr4	5683753	AT4G08878	C	T	c.574C>T|p.Gln192*|574/843|192/281	c.574C>T|p.Gln192*|574/843|192/280
Chr4	5683820	AT4G08878	G	A	c.641G>A|p.Trp214*|641/843|214/281	c.641G>A|p.Trp214*|641/843|214/280
Chr4	5698062	AT4G08895	G	A	c.90G>A|p.Trp30*|90/468|30/156	c.90G>A|p.Trp30*|90/468|30/155
Chr4	5982550	AT4G09440	G	A	c.199C>T|p.Gln67*|199/534|67/178	c.199C>T|p.Gln67*|199/534|67/177
Chr4	5982617	AT4G09440	C	T	c.132G>A|p.Trp44*|132/534|44/178	c.132G>A|p.Trp44*|132/534|44/177
Chr4	6015827	AT4G09490	G	T	c.269C>A|p.Ser90*|269/513|90/171	c.269C>A|p.Ser90*|269/513|90/170
Chr4	6096802	AT4G09647	T	A	c.169A>T|p.Lys57*|169/246|57/82	c.169A>T|p.Lys57*|169/246|57/81
Chr4	6104666	AT4G09660	G	A	c.221G>A|p.Trp74*|221/1995|74/665	c.221G>A|p.Trp74*|221/1995|74/664
Chr4	6200597	AT4G09870	C	G	c.396C>G|p.Tyr132*|396/1014|132/338	c.396C>G|p.Tyr132*|396/1014|132/337
Chr4	6353670	AT4G10200	C	T	c.499C>T|p.Gln167*|499/2202|167/734	c.499C>T|p.Gln167*|499/2202|167/733
Chr4	6366742	AT4G10230	A	T	c.379A>T|p.Lys127*|379/822|127/274	c.379A>T|p.Lys127*|379/822|127/273
Chr4	6366988	AT4G10230	C	T	c.625C>T|p.Gln209*|625/822|209/274	c.625C>T|p.Gln209*|625/822|209/273
Chr4	6425346	AT4G10370	C	A	c.295G>T|p.Glu99*|295/2064|99/688	c.295G>T|p.Glu99*|295/2064|99/687
Chr4	6582652	AT4G10660	A	T	c.118A>T|p.Lys40*|118/954|40/318	c.118A>T|p.Lys40*|118/954|40/317
Chr4	6594405	AT4G10695	G	T	c.74C>A|p.Ser25Tyr|74/705|25/235	c.74C>A|p.Ser25*|74/705|25/234
Chr4	6598541	AT4G10700	T	A	c.118A>T|p.Lys40*|118/744|40/248	c.118A>T|p.Lys40*|118/744|40/247
Chr4	6688917	AT4G10890	A	T	c.85A>T|p.Lys29*|85/1584|29/528	c.85A>T|p.Lys29*|85/1584|29/527
Chr4	6720712	AT4G10970	C	T	c.311G>A|p.Trp104*|311/639|104/213	c.311G>A|p.Trp104*|311/639|104/212
Chr4	6806005	AT4G11160	G	T	c.1726G>T|p.Gly576*|1726/1731|576/577	c.1726G>T|p.Gly576*|1726/1731|576/576
Chr4	6965739	AT4G11460	A	T	c.1084A>T|p.Lys362*|1084/2103|362/701	c.1084A>T|p.Lys362*|1084/2094|362/697
Chr4	6991085	AT4G11540	G	A	c.1471C>T|p.Arg491*|1471/1578|491/526	c.1471C>T|p.Arg491*|1471/1578|491/525
Chr4	7077920	AT4G11750	G	A	c.631C>T|p.Gln211Leu|631/1161|211/387	c.631C>T|p.Gln211*|631/1161|211/386
Chr4	7150720	AT4G11900	G	A	c.2140C>T|p.Gln714*|2140/2178|714/726	c.2140C>T|p.Gln714*|2140/2178|714/725
Chr4	7207009	AT4G12020	T	G	c.4322T>G|p.Leu1441Arg|4322/5616|1441/1872	c.4346T>G|p.Leu1449*|4346/5640|1449/1879
Chr4	7406962	AT4G12485	G	A	c.27G>A|p.Trp9*|27/12|9/4	c.-85C>T|||
Chr4	7410237	AT4G12495	T	A	c.142A>T|p.Lys48Tyr|142/549|48/183	c.122T>A|p.Leu41*|122/282|41/93
Chr4	7649543	AT4G13130	C	T	c.2155C>T|p.Gln719Tyr|2155/2304|719/768	c.2155C>T|p.Gln719*|2155/2304|719/767
Chr4	7935736	AT4G13630	A	T	c.294T>A|p.Cys98Gly|294/1710|98/570	c.294T>A|p.Cys98*|294/1710|98/569
Chr4	8006094	AT4G13810	A	C	c.561T>G|p.Tyr187Ser|561/1593|187/531	c.561T>G|p.Tyr187*|561/1593|187/530
Chr4	8290439	AT4G14390	C	G	c.660C>G|p.Tyr220Leu|660/2085|220/695	c.660C>G|p.Tyr220*|660/2082|220/693
Chr4	8296723	AT4G14400	T	A	c.587T>A|p.Leu196Lys|587/2013|196/671	c.389T>A|p.Leu130*|389/1815|130/604
Chr4	8621721	AT4G15096	C	T	c.1126C>T|p.Gln376*|1126/2040|376/680	c.1126C>T|p.Gln376*|1126/2040|376/679
Chr4	8940952	AT4G15710	T	A	c.450T>A|p.Tyr150*|450/531|150/177	c.450T>A|p.Tyr150*|450/531|150/176
Chr4	8966280	AT4G15740	C	T	c.39G>A|p.Trp13*|39/1407|13/469	c.39G>A|p.Trp13*|39/1407|13/468
Chr4	9010932	AT4G15870	G	A	c.16C>T|p.Leu6*|16/1797|6/599	c.16C>T|p.Leu6Leu|16/1797|6/598
Chr4	9043129	AT4G15953	T	A	c.116T>A|p.Leu39Tyr|116/324|39/108	c.116T>A|p.Leu39*|116/324|39/107
Chr4	9090892	AT4G16045	C	A	c.342C>A|p.Tyr114*|342/1149|114/383	c.342C>A|p.Tyr114*|342/1149|114/382
Chr4	9403146	AT4G16730	C	T	c.28C>T|p.Arg10*|28/1620|10/540	c.28C>T|p.Arg10*|28/1620|10/539
Chr4	9472866	AT4G16835	C	A	c.104C>A|p.Ser35Tyr|104/1971|35/657	c.104C>A|p.Ser35*|104/1971|35/656
Chr4	9489090	AT4G16860	C	A	c.2938G>T|p.Glu980Tyr|2938/3444|980/1148	c.2452G>T|p.Glu818*|2452/2958|818/985
Chr4	9502495	AT4G16890	T	A	c.2416A>T|p.Lys806Tyr|2416/4314|806/1438	c.2389A>T|p.Lys797*|2389/4287|797/1428
Chr4	9519555	AT4G16920	G	A	c.4055C>T|p.Thr1352Ile|4055/4113|1352/1371	c.3913C>T|p.Gln1305*|3913/3969|1305/1322
Chr4	9541982	AT4G16950	C	A	c.1948G>T|p.Glu650Phe|1948/4350|650/1450	c.1948G>T|p.Glu650*|1948/4215|650/1404
Chr4	10122303	AT4G18310	T	A	c.177T>A|p.Tyr59Gln|177/864|59/288	c.177T>A|p.Tyr59*|177/864|59/287
Chr4	10414556	AT4G19020	G	T	c.31G>T|p.Glu11*|31/3888|11/1296	c.31G>T|p.Glu11*|31/3744|11/1247
Chr4	10629849	AT4G19500	T	A	c.3639T>A|p.Cys1213Arg|3639/3930|1213/1310	c.2070T>A|p.Cys690*|2070/2361|690/786
Chr4	10660510	AT4G19550	A	C	c.134T>G|p.Leu45*|134/672|45/224	c.134T>G|p.Leu45*|134/672|45/223
Chr4	10662855	AT4G19560	C	A	c.77C>A|p.Ser26*|77/1167|26/389	c.77C>A|p.Ser26*|77/1167|26/388
Chr4	11021092	AT4G20430	A	T	c.14T>A|p.Leu5*|14/2571|5/857	c.14T>A|p.Leu5*|14/2499|5/832
Chr4	11447531	AT4G21520	C	A	c.1261G>T|p.Glu421*|1261/1278|421/426	c.1261G>T|p.Glu421*|1261/1278|421/425
Chr4	11563800	AT4G21760	C	T	c.1537C>T|p.Gln513*|1537/1608|513/536	c.1537C>T|p.Gln513*|1537/1608|513/535
Chr4	11737186	AT4G22170	T	A	c.534T>A|p.Cys178*|534/1092|178/364	c.534T>A|p.Cys178*|534/1092|178/363
Chr4	12061065	AT4G23010	A	C	c.710T>G|p.Leu237*|710/1179|237/393	c.710T>G|p.Leu237*|710/1179|237/392
Chr4	12122117	AT4G23140	G	T	c.721G>T|p.Glu241*|721/2025|241/675	c.721G>T|p.Glu241*|721/2025|241/674
Chr4	12215844	AT4G23380	C	A	c.304G>T|p.Gly102Ser|304/1203|102/401	c.304G>T|p.Gly102*|304/1203|102/400
Chr4	12812075	AT4G24890	C	T	c.1362G>A|p.Trp454*|1362/1848|454/616	c.1362G>A|p.Trp454*|1362/1848|454/615
Chr4	13027782	AT4G25510	C	T	c.255G>A|p.Trp85*|255/450|85/150	c.255G>A|p.Trp85*|255/450|85/149
Chr4	13512975	AT4G26890	G	T	c.904G>T|p.Glu302Tyr|904/1335|302/445	c.904G>T|p.Glu302*|904/1335|302/444
Chr4	15554885	AT4G32200	C	T	c.4123C>T|p.Gln1375*|4123/4200|1375/1400	c.4081C>T|p.Gln1361*|4081/4158|1361/1385
Chr4	16050220	AT4G33290	G	A	c.648G>A|p.Trp216*|648/1293|216/431	c.648G>A|p.Trp216*|648/1293|216/430
Chr4	16315786	AT4G34060	A	T	c.1144A>T|p.Lys382*|1144/3135|382/1045	c.556A>T|p.Lys186*|556/2547|186/848
Chr4	16538944	AT4G34640	T	A	c.24T>A|p.Tyr8*|24/1068|8/356	c.24T>A|p.Tyr8*|24/1068|8/355
Chr4	17037645	AT4G36000	C	A	c.565G>T|p.Glu189*|565/627|189/209	c.565G>T|p.Glu189*|565/627|189/208
Chr4	17078447	AT4G36090	G	A	c.1288C>T|p.Arg430*|1288/1359|430/453	c.1288C>T|p.Arg430*|1288/1359|430/452
Chr4	17103290	AT4G36140	T	A	c.1021A>T|p.Lys341Leu|1021/4824|341/1608	c.466A>T|p.Lys156*|466/4269|156/1422
Chr4	17448030	AT4G37022	G	T	c.163G>T|p.Glu55*|163/300|55/100	c.163G>T|p.Glu55*|163/300|55/99
Chr4	17505744	AT4G37180	C	A	c.801C>A|p.Tyr267*|801/837|267/279	c.801C>A|p.Tyr267*|801/837|267/278
Chr4	17614727	AT4G37460	A	C	c.435T>G|p.Tyr145Leu|435/3159|145/1053	c.435T>G|p.Tyr145*|435/2685|145/894
Chr4	17933143	AT4G38240	C	T	c.801G>A|p.Trp267*|801/1335|267/445	c.801G>A|p.Trp267*|801/1302|267/433
Chr4	18438550	AT4G39745	T	A	c.647T>A|p.Leu216Tyr|647/762|216/254	c.647T>A|p.Leu216*|647/762|216/253
Chr4	18518859	AT4G39930	G	A	c.43C>T|p.Gln15Tyr|43/351|15/117	c.43C>T|p.Gln15*|43/351|15/116
Chr5	28732	AT5G01080	G	A	c.355C>T|p.Arg119*|355/555|119/185	c.355C>T|p.Arg119*|355/555|119/184
Chr5	302457	AT5G01780	T	A	c.1072A>T|p.Lys358*|1072/1164|358/388	c.1072A>T|p.Lys358*|1072/1164|358/387
Chr5	500696	AT5G02360	G	C	c.959C>G|p.Ser320*|959/1029|320/343	c.959C>G|p.Ser320*|959/1029|320/342
Chr5	508842	AT5G02390	G	A	c.2248C>T|p.Arg750*|2248/2256|750/752	c.2248C>T|p.Arg750*|2248/2256|750/751
Chr5	590675	AT5G02620	T	G	c.783T>G|p.Tyr261Leu|783/1644|261/548	c.783T>G|p.Tyr261*|783/1644|261/547
Chr5	591847	AT5G02630	C	A	c.50C>A|p.Ser17Tyr|50/1287|17/429	c.50C>A|p.Ser17*|50/1287|17/428
Chr5	692306	AT5G02950	G	T	c.1354G>T|p.Glu452Leu|1354/1899|452/633	c.1354G>T|p.Glu452*|1354/1899|452/632
Chr5	799306	AT5G03310	A	C	c.341T>G|p.Leu114*|341/345|114/115	c.341T>G|p.Leu114*|341/345|114/114
Chr5	913339	AT5G03600	C	A	c.372C>A|p.Tyr124*|372/969|124/323	c.372C>A|p.Tyr124*|372/969|124/322
Chr5	1014979	AT5G03810	G	T	c.282C>A|p.Tyr94*|282/1062|94/354	c.282C>A|p.Tyr94*|282/1062|94/353
Chr5	1041931	AT5G03885	A	T	c.25A>T|p.Lys9*|25/87|9/29	c.25A>T|p.Lys9*|25/87|9/28
Chr5	1725961	AT5G05740	A	T	c.467T>A|p.Phe156*|467/1671|156/557	c.467T>A|p.Phe156Tyr|467/1671|156/556
Chr5	1728312	AT5G05750	C	T	c.718C>T|p.Gln240*|718/885|240/295	c.718C>T|p.Tyr240Tyr|718/824|240/273
Chr5	3003992	AT5G09700	G	A	c.1309C>T|p.Gln437*|1309/1581|437/527	c.1309C>T|p.Gln437*|1309/1581|437/526
Chr5	3342800	AT5G10570	C	T	c.871C>T|p.Gln291*|871/948|291/316	c.871C>T|p.Gln291*|871/948|291/315
Chr5	3495144	AT5G11030	T	A	c.7A>T|p.Lys3*|7/1809|3/603	c.7A>T|p.Lys3*|7/1809|3/602
Chr5	3591084	AT5G11250	A	T	c.482T>A|p.Leu161*|482/3324|161/1108	c.482T>A|p.Leu161*|482/3324|161/1107
Chr5	3813938	AT5G11840	G	A	c.589C>T|p.Arg197*|589/621|197/207	c.589C>T|p.Arg197*|589/621|197/206
Chr5	4873412	AT5G15050	G	A	c.43C>T|p.Gln15*|43/1305|15/435	c.43C>T|p.Gln15*|43/1305|15/434
Chr5	4885157	AT5G15070	A	T	c.2824A>T|p.Lys942*|2824/3180|942/1060	c.2824A>T|p.Lys942*|2824/3180|942/1059
Chr5	5556230	AT5G16900	C	G	c.14C>G|p.Ser5*|14/2043|5/681	c.14C>G|p.Ser5*|14/2043|5/680
Chr5	5651760	AT5G17180	C	T	c.325C>T|p.Gln109*|325/372|109/124	c.325C>T|p.Gln109*|325/372|109/123
Chr5	5950837	AT5G17970	G	C	c.696C>G|p.Tyr232*|696/2343|232/781	c.696C>G|p.Tyr232*|696/2343|232/780
Chr5	5966310	AT5G18020	G	A	c.271C>T|p.Arg91*|271/276|91/92	c.271C>T|p.91|271/168|91/55
Chr5	5973635	AT5G18040	G	T	c.511G>T|p.Glu171*|511/543|171/181	c.511G>T|p.Glu171*|511/543|171/180
Chr5	6251113	AT5G18740	C	T	c.1054C>T|p.Arg352*|1054/1293|352/431	c.1054C>T|p.Arg352*|1054/1293|352/430
Chr5	6709016	AT5G19840	A	T	c.1603A>T|p.Arg535*|1603/1650|535/550	c.1603A>T|p.Arg535*|1603/1650|535/549
Chr5	6808984	AT5G20170	A	T	c.803T>A|p.Leu268Gln|803/1962|268/654	c.803T>A|p.Leu268*|803/1962|268/653
Chr5	7255900	AT5G21950	G	T	c.123C>A|p.Tyr41*|123/819|41/273	c.123C>A|p.Tyr41*|123/819|41/272
Chr5	7623903	AT5G22820	C	A	c.1588G>T|p.Glu530*|1588/1605|530/535	c.1588G>T|p.Glu530*|1588/1605|530/534
Chr5	7706499	AT5G23010	T	A	c.1445T>A|p.Leu482*|1445/1509|482/503	c.1445T>A|p.Leu482*|1445/1509|482/502
Chr5	7927206	AT5G23510	A	T	c.58A>T|p.Lys20*|58/921|20/307	c.58A>T|p.Lys20*|58/921|20/306
Chr5	8015420	AT5G23770	A	C	c.980T>G|p.Leu327*|980/1737|327/579	c.980T>G|p.Leu327*|980/1737|327/578
Chr5	8030055	AT5G23810	C	T	c.1003C>T|p.Gln335*|1003/1086|335/362	c.1003C>T|p.Gln335*|1003/1086|335/361
Chr5	8303563	AT5G24350	G	A	c.995G>A|p.Trp332Gln|995/7131|332/2377	c.995G>A|p.Trp332*|995/7131|332/2376
Chr5	8315066	AT5G24355	C	A	c.181G>T|p.Glu61*|181/342|61/114	c.181G>T|p.Glu61*|181/342|61/113
Chr5	8595379	AT5G24950	C	A	c.1321G>T|p.Gly441*|1321/1491|441/497	c.1321G>T|p.Gly441*|1321/1491|441/496
Chr5	8836630	AT5G25415	C	A	c.590C>A|p.Ser197*|590/1005|197/335	c.590C>A|p.Ser197*|590/1005|197/334
Chr5	9040970	AT5G25910	G	T	c.2029G>T|p.Glu677*|2029/2436|677/812	c.2029G>T|p.Glu677*|2029/2436|677/811
Chr5	9041247	AT5G25910	G	A	c.2306G>A|p.Trp769*|2306/2436|769/812	c.2306G>A|p.Trp769*|2306/2436|769/811
Chr5	9348158	AT5G26640	C	T	c.17G>A|p.Trp6*|17/189|6/63	c.17G>A|p.Trp6*|17/189|6/62
Chr5	9344013	AT5G26650	C	T	c.229C>T|p.Arg77*|229/1101|77/367	c.229C>T|p.Arg77*|229/1101|77/366
Chr5	9487353	AT5G26970	G	A	c.34C>T|p.Gln12*|34/327|12/109	c.34C>T|p.Gln12*|34/327|12/108
Chr5	9535601	AT5G27093	G	A	c.234G>A|p.Trp78*|234/21|78/7	c.-1C>T|||
Chr5	9566170	AT5G27170	C	T	c.70C>T|p.Gln24*|70/312|24/104	c.70C>T|p.Gln24*|70/312|24/103
Chr5	9909722	AT5G27893	C	A	c.593C>A|p.Ser198*|593/630|198/210	c.593C>A|p.Ser198*|593/630|198/209
Chr5	9992542	AT5G27960	G	A	c.229C>T|p.Arg77*|229/963|77/321	c.229C>T|p.Arg77*|229/963|77/320
Chr5	10168392	AT5G28190	G	A	c.2137C>T|p.Gln713*|2137/2520|713/840	c.2137C>T|p.Gln713*|2137/2520|713/839
Chr5	10168559	AT5G28190	C	T	c.1970G>A|p.Trp657*|1970/2520|657/840	c.1970G>A|p.Trp657*|1970/2520|657/839
Chr5	10202162	AT5G28235	G	A	c.991C>T|p.Gln331*|991/1707|331/569	c.991C>T|p.Gln331*|991/1707|331/568
Chr5	10347264	AT5G28400	A	T	c.608T>A|p.Leu203*|608/2922|203/974	c.608T>A|p.Leu203*|608/2922|203/973
Chr5	10825044	AT5G28810	C	T	c.214C>T|p.Arg72*|214/834|72/278	c.214C>T|p.Arg72*|214/834|72/277
Chr5	12223995	AT5G32590	G	A	c.328C>T|p.Gln110*|328/2286|110/762	c.328C>T|p.Gln110*|328/2286|110/761
Chr5	12921022	AT5G34581	G	T	c.490G>T|p.Glu164*|490/486|164/162	n.-1G>T|||
Chr5	13789303	AT5G35604	T	A	c.43A>T|p.Lys15*|43/897|15/299	c.43A>T|p.Lys15*|43/897|15/298
Chr5	14271889	AT5G36228	C	T	c.199C>T|p.Gln67*|199/1086|67/362	c.199C>T|p.Gln67*|199/1086|67/361
Chr5	14327194	AT5G36320	G	A	c.64C>T|p.Gln22*|64/357|22/119	c.64C>T|p.Gln22*|64/357|22/118
Chr5	14639560	AT5G37040	A	T	c.355A>T|p.Lys119*|355/729|119/243	c.355A>T|p.Lys119*|355/729|119/242
Chr5	14640626	AT5G37050	T	A	c.382A>T|p.Lys128Leu|382/498|128/166	c.382A>T|p.Lys128*|382/498|128/165
Chr5	14734132	AT5G37220	C	T	c.256C>T|p.Gln86*|256/645|86/215	c.256C>T|p.Gln86*|256/645|86/214
Chr5	14779358	AT5G37320	G	T	c.1345G>T|p.Glu449Tyr|1345/1458|449/486	c.1345G>T|p.Glu449*|1345/1458|449/485
Chr5	14981392	AT5G37710	G	T	c.1312G>T|p.Glu438*|1312/1320|438/440	c.1312G>T|p.Glu438*|1312/1320|438/439
Chr5	15247073	AT5G38195	C	A	c.83C>A|p.Ser28Gln|83/288|28/96	c.83C>A|p.Ser28*|83/288|28/95
Chr5	15263072	AT5G38210	C	A	c.186C>A|p.Cys62*|186/2097|62/699	c.132C>A|p.Cys44*|132/2043|44/680
Chr5	15280681	AT5G38250	G	A	c.1825C>T|p.Gln609*|1825/1863|609/621	c.1825C>T|p.Gln609*|1825/1863|609/620
Chr5	15428581	AT5G38540	G	A	c.280C>T|p.Gln94*|280/1407|94/469	c.280C>T|p.Gln94*|280/1407|94/468
Chr5	15445644	AT5G38565	C	T	c.275G>A|p.Trp92*|275/1050|92/350	c.275G>A|p.Trp92*|275/1050|92/349
Chr5	15449701	AT5G38570	G	A	c.814C>T|p.Gln272*|814/1140|272/380	c.814C>T|p.Gln272*|814/1140|272/379
Chr5	15541235	AT5G38810	A	T	c.306T>A|p.Cys102*|306/780|102/260	c.306T>A|p.Cys102*|306/780|102/259
Chr5	15543479	AT5G38820	C	A	c.14C>A|p.Ser5Glu|14/1386|5/462	c.14C>A|p.Ser5*|14/1386|5/461
Chr5	15924836	AT5G39770	C	A	c.1171G>T|p.Glu391*|1171/3819|391/1273	c.1171G>T|p.Glu391*|1171/3819|391/1272
Chr5	15925070	AT5G39770	G	T	c.1026C>A|p.Cys342*|1026/3819|342/1273	c.1026C>A|p.Cys342*|1026/3819|342/1272
Chr5	15986734	AT5G39930	G	A	c.289C>T|p.Gln97*|289/1275|97/425	c.289C>T|p.Gln97*|289/1275|97/424
Chr5	16033367	AT5G40050	A	C	c.185T>G|p.Leu62Arg|185/1248|62/416	c.185T>G|p.Leu62*|185/1248|62/415
Chr5	16122574	AT5G40320	T	G	c.818T>G|p.Leu273Arg|818/1785|273/595	c.818T>G|p.Leu273*|818/1785|273/594
Chr5	16168251	AT5G40400	T	A	c.1808T>A|p.Leu603*|1808/1833|603/611	c.2021T>A|p.Leu674*|2021/2046|674/681
Chr5	16171432	AT5G40410	T	A	c.48T>A|p.Tyr16Leu|48/1827|16/609	c.48T>A|p.Tyr16*|48/1827|16/608
Chr5	16208323	AT5G40470	C	A	c.1423G>T|p.Glu475*|1423/1491|475/497	c.1423G>T|p.Glu475*|1423/1491|475/496
Chr5	16600509	AT5G41490	T	A	c.65T>A|p.Leu22*|65/1164|22/388	c.65T>A|p.Leu22*|65/1164|22/387
Chr5	16653528	AT5G41640	T	A	c.403A>T|p.Lys135*|403/594|135/198	c.403A>T|p.Lys135*|403/594|135/197
Chr5	16689831	AT5G41740	A	T	c.1009A>T|p.Lys337Ser|1009/3141|337/1047	c.553A>T|p.Lys185*|553/2685|185/894
Chr5	17835311	AT5G44270	G	T	c.688G>T|p.Glu230*|688/930|230/310	c.688G>T|p.Glu230*|688/930|230/309
Chr5	17912358	AT5G44440	T	A	c.148A>T|p.Lys50*|148/1812|50/604	c.148A>T|p.Lys50*|148/1812|50/603
Chr5	17921581	AT5G44480	A	T	c.67A>T|p.Lys23*|67/1311|23/437	c.67A>T|p.Lys23*|67/1311|23/436
Chr5	18149393	AT5G44940	G	T	c.25G>T|p.Glu9*|25/1134|9/378	c.25G>T|p.Glu9*|25/1134|9/377
Chr5	18156733	AT5G44970	G	T	c.739G>T|p.Glu247Leu|739/1170|247/390	c.739G>T|p.Glu247*|739/1170|247/389
Chr5	18160990	AT5G44980	A	T	c.391A>T|p.Lys131*|391/1308|131/436	c.391A>T|p.Lys131*|391/924|131/307
Chr5	18177596	AT5G45050	A	C	c.3612T>G|p.Tyr1204*|3612/3639|1204/1213	c.3612T>G|p.Tyr1204*|3612/3639|1204/1212
Chr5	18263539	AT5G45150	C	T	c.2329C>T|p.Gln777*|2329/2874|777/958	c.1741C>T|p.Gln581*|1741/2286|581/761
Chr5	18665542	AT5G46025	C	A	c.55G>T|p.Gly19*|55/342|19/114	c.55G>T|p.Gly19*|55/342|19/113
Chr5	18867886	AT5G46520	T	A	c.47T>A|p.Leu16*|47/3507|16/1169	c.47T>A|p.Leu16*|47/3507|16/1168
Chr5	19696201	AT5G48580	G	C	c.447C>G|p.Tyr149Glu|447/492|149/164	c.447C>G|p.Tyr149*|447/492|149/163
Chr5	19720177	AT5G48620	C	T	c.1972C>T|p.Gln658Tyr|1972/2727|658/909	c.1972C>T|p.Gln658*|1972/2727|658/908
Chr5	19738097	AT5G48660	G	T	c.430G>T|p.Glu144Ser|430/660|144/220	c.202G>T|p.Glu68*|202/432|68/143
Chr5	19749756	AT5G48700	A	T	c.180T>A|p.Tyr60Leu|180/354|60/118	c.180T>A|p.Tyr60*|180/354|60/117
Chr5	19812805	AT5G48860	G	A	c.61C>T|p.Gln21*|61/528|21/176	c.61C>T|p.Gln21*|61/528|21/175
Chr5	20129332	AT5G49590	G	A	c.165G>A|p.Trp55*|165/387|55/129	c.165G>A|p.Trp55*|165/387|55/128
Chr5	20446410	AT5G50220	G	C	c.732C>G|p.Tyr244*|732/1074|244/358	c.732C>G|p.Tyr244*|732/1074|244/357
Chr5	21878747	AT5G53890	G	T	c.1513G>T|p.Gly505Cys|1513/3111|505/1037	c.1513G>T|p.Gly505*|1513/3111|505/1036
Chr5	21923012	AT5G54020	T	A	c.553A>T|p.Lys185Tyr|553/1701|185/567	c.553A>T|p.Lys185*|553/1701|185/566
Chr5	21934710	AT5G54050	C	T	c.696G>A|p.Trp232Lys|696/1743|232/581	c.696G>A|p.Trp232*|696/1743|232/580
Chr5	22940121	AT5G56690	C	A	c.399C>A|p.Cys133*|399/1209|133/403	c.399C>A|p.Cys133*|399/1209|133/402
Chr5	22942108	AT5G56700	G	A	c.5G>A|p.Trp2*|5/855|2/285	c.5G>A|p.Trp2*|5/855|2/284
Chr5	23694493	AT5G58620	G	T	c.535G>T|p.Glu179Ser|535/1824|179/608	c.535G>T|p.Glu179*|535/1824|179/607
Chr5	23995308	AT5G59530	G	T	c.408C>A|p.Tyr136*|408/1095|136/365	c.408C>A|p.Tyr136*|408/1095|136/364
Chr5	24129152	AT5G59920	G	T	c.397G>T|p.Glu133*|397/2133|133/711	c.397G>T|p.Glu133*|397/2133|133/710
Chr5	24134958	AT5G59930	A	T	c.433A>T|p.Arg145Ser|433/1971|145/657	c.433A>T|p.Arg145*|433/1848|145/615
Chr5	24170043	AT5G60020	T	G	c.1641T>G|p.Tyr547*|1641/1644|547/548	c.1641T>G|p.Tyr547*|1641/1644|547/547
Chr5	24734613	AT5G61500	G	A	c.745C>T|p.Gln249*|745/921|249/307	c.745C>T|p.Gln249*|745/921|249/306
Chr5	24978979	AT5G62180	C	A	c.871G>T|p.Glu291*|871/984|291/328	c.871G>T|p.Glu291*|871/984|291/327
Chr5	25305152	AT5G63087	C	A	c.200C>A|p.Ser67*|200/225|67/75	c.200C>A|p.Ser67*|200/225|67/74
Chr5	25343082	AT5G63180	G	T	c.32C>A|p.Ser11*|32/1299|11/433	c.32C>A|p.Ser11*|32/1299|11/432
Chr5	25384138	AT5G63375	T	A	c.99T>A|p.Cys33*|99/315|33/105	c.99T>A|p.Cys33*|99/315|33/104
Chr5	25766943	AT5G64440	G	A	c.386G>A|p.Trp129Tyr|386/1824|129/608	c.386G>A|p.Trp129*|386/1824|129/607
Chr5	25968555	AT5G65005	G	A	c.732G>A|p.Trp244*|732/792|244/264	c.732G>A|p.Trp244*|732/792|244/263
Chr5	26066214	AT5G65225	C	G	c.302C>G|p.Ser101*|302/678|101/226	c.302C>G|p.Ser101*|302/678|101/225
Chr5	26416722	AT5G66053	G	C	c.86C>G|p.Ser29*|86/147|29/49	c.86C>G|p.Ser29*|86/147|29/48
Chr5	26503083	AT5G66340	T	A	c.200T>A|p.Leu67*|200/270|67/90	c.200T>A|p.Leu67*|200/270|67/89
Chr5	26536354	AT5G66450	A	T	c.757A>T|p.Arg253*|757/927|253/309	c.757A>T|p.Arg253*|757/927|253/308
