# Supplementary material for: NAVIP: Unraveling the influence of neighboring small sequence variants on functional impact prediction
Source: PLoS Comput Biol. 2025 Feb 18;21(2):e1012732. doi: 10.1371/journal.pcbi.1012732 (PMC11849982; doi:10.1371/journal.pcbi.1012732)
Supplement: S6 File — VCF file containing InDels between Nd-1 and Col-0. (VCF) [file pcbi.1012732.s006.vcf]

#CHROM	POS	ID	REF	ALT	QUAL	FILTER	INFO	FORMAT
Chr1	72	.	A	AAAT	2050.73	PASS	.	.
Chr1	73	.	C	CTTTAAATCCTAA	2052.73	PASS	.	.
Chr1	98	.	T	TTCCCTAATCCCTAAATCTTTAATCCCTAAATCACTTAATCCTTAAATCCCTAAATCCTTAAATCCAAATCTCTAAATCCCTAAATCTCTGGATCCTTAATCCTTAATCCCTAAA	3865.73	PASS	.	.
Chr1	1015	.	AGAAGTTTTCCACTTATGACTTAAGAACTTGT	A	1714.73	PASS	.	.
Chr1	2718	.	TTGCA	T	5030.73	PASS	.	.
Chr1	4304	.	TATATATATGTGG	T	566.73	PASS	.	.
Chr1	4306	.	TATATATGTGG	T	71.73	PASS	.	.
Chr1	4426	.	T	TTTTGACAG	4396.73	PASS	.	.
Chr1	6324	.	T	TA	3227.04	PASS	.	.
Chr1	8003	.	CA	C	1114.94	PASS	.	.
Chr1	8692	.	T	TCTCTCTCTCTCTCTCTCTCTCTCTCTCTTG	2574.73	PASS	.	.
Chr1	9971	.	C	CATATAT	4571.73	PASS	.	.
Chr1	10585	.	CA	C	1761.73	PASS	.	.
Chr1	12997	.	CT	C	731.73	PASS	.	.
Chr1	13346	.	A	AGAGAGAGAGAGAGG	4606.73	PASS	.	.
Chr1	15883	.	C	CAT	3852.73	PASS	.	.
Chr1	16827	.	T	TTG	3519.73	PASS	.	.
Chr1	18017	.	T	TATCCGGATATATTTAGATAGCCAGATTC	4541.73	PASS	.	.
Chr1	18154	.	TC	T	41.73	PASS	.	.
Chr1	18550	.	CA	C	1544.73	PASS	.	.
Chr1	20201	.	AT	A	3675.73	PASS	.	.
Chr1	20377	.	C	CATATATATATATAT	3505.73	PASS	.	.
Chr1	20796	.	AT	A	1945.73	PASS	.	.
Chr1	20912	.	GA	G	2352.73	PASS	.	.
Chr1	22515	.	CG	C	5371.73	PASS	.	.
Chr1	26209	.	A	AT	2123.73	PASS	.	.
Chr1	29081	.	G	GTATATATA	2640.73	PASS	.	.
Chr1	29109	.	CT	C	986.73	PASS	.	.
Chr1	37735	.	TGAAGAA	T	3975.73	PASS	.	.
Chr1	39301	.	T	TA	2028.73	PASS	.	.
Chr1	39316	.	T	TA	4779.73	PASS	.	.
Chr1	41361	.	TA	T	2813.73	PASS	.	.
Chr1	41548	.	G	GT	1565.73	PASS	.	.
Chr1	41551	.	A	ATATATATATATATATATATAT	1538.77	PASS	.	.
Chr1	44118	.	C	CT	1320.73	PASS	.	.
Chr1	44204	.	T	TAATAC	5582.73	PASS	.	.
Chr1	44615	.	GTGATA	G	5134.73	PASS	.	.
Chr1	44814	.	AT	A	4929.73	PASS	.	.
Chr1	49206	.	GA	G	902.73	PASS	.	.
Chr1	49509	.	G	GA	3951.73	PASS	.	.
Chr1	50402	.	GTTGC	G	3383.73	PASS	.	.
Chr1	50816	.	T	TAAACTC	4957.73	PASS	.	.
Chr1	51813	.	AT	A	1242.73	PASS	.	.
Chr1	51964	.	ATAC	A	5820.73	PASS	.	.
Chr1	54757	.	T	TA	3931.73	PASS	.	.
Chr1	54768	.	A	AGTT	5212.73	PASS	.	.
Chr1	54777	.	G	GA	2407.73	PASS	.	.
Chr1	55211	.	CT	C	1343.73	PASS	.	.
Chr1	55441	.	G	GATTTAATC	3856.73	PASS	.	.
Chr1	55844	.	GT	G	232.80	PASS	.	.
Chr1	56626	.	GT	G	1701.73	PASS	.	.
Chr1	56817	.	TA	T	6802.73	PASS	.	.
Chr1	56886	.	GA	G	5648.73	PASS	.	.
Chr1	57003	.	C	CAG	2652.73	PASS	.	.
Chr1	59214	.	CAA	C	2475.73	PASS	.	.
Chr1	59428	.	CT	C	2150.73	PASS	.	.
Chr1	59481	.	T	TA	1149.73	PASS	.	.
Chr1	59589	.	C	CCCA	6187.73	PASS	.	.
Chr1	59590	.	TTA	T	6248.73	PASS	.	.
Chr1	61031	.	AT	A	2636.73	PASS	.	.
Chr1	61826	.	A	ATG	5673.73	PASS	.	.
Chr1	61866	.	AT	A	5763.73	PASS	.	.
Chr1	62346	.	CAAGAAG	C	6140.73	PASS	.	.
Chr1	63124	.	CT	C	1480.73	PASS	.	.
Chr1	63275	.	A	AGTTCTTCAAACTTTTTTAGAAGAT	6038.73	PASS	.	.
Chr1	63327	.	CA	C	2521.73	PASS	.	.
Chr1	64160	.	AT	A	5857.73	PASS	.	.
Chr1	66213	.	T	TTA	4070.73	PASS	.	.
Chr1	66795	.	TA	T	3720.73	PASS	.	.
Chr1	67728	.	GCT	G	3712.73	PASS	.	.
Chr1	68942	.	C	CG	6464.73	PASS	.	.
Chr1	72817	.	GT	G	3012.73	PASS	.	.
Chr1	76720	.	C	CA	4774.73	PASS	.	.
Chr1	76732	.	CA	C	4894.73	PASS	.	.
Chr1	77213	.	A	ATTATATCT	2923.77	PASS	.	.
Chr1	77214	.	G	GTT	2779.73	PASS	.	.
Chr1	77221	.	C	CAAA	2438.14	PASS	.	.
Chr1	77222	.	G	GTTTT	2494.84	PASS	.	.
Chr1	77223	.	C	CA	2859.73	PASS	.	.
Chr1	77225	.	A	AAC	2337.73	PASS	.	.
Chr1	77227	.	T	TTCTTCCTTTTTTCAGAACC	2640.73	PASS	.	.
Chr1	77230	.	CGTCT	C	24.75	PASS	.	.
Chr1	77254	.	AG	A	24.75	PASS	.	.
Chr1	77297	.	G	GA	2617.73	PASS	.	.
Chr1	78532	.	T	TA	5490.73	PASS	.	.
Chr1	80168	.	T	TG	4624.73	PASS	.	.
Chr1	80281	.	AT	A	5363.73	PASS	.	.
Chr1	80525	.	TATTTAC	T	5433.73	PASS	.	.
Chr1	81045	.	CAT	C	4482.73	PASS	.	.
Chr1	84907	.	TC	T	4469.73	PASS	.	.
Chr1	86414	.	A	ATTT	5049.73	PASS	.	.
Chr1	86428	.	AAAT	A	5317.73	PASS	.	.
Chr1	86605	.	ACCTCTAAT	A	5375.73	PASS	.	.
Chr1	87248	.	AAGACC	A	4339.73	PASS	.	.
Chr1	87772	.	CAAGTGAAATG	C	4732.73	PASS	.	.
Chr1	88242	.	T	TTTGGTTTTGAGTTAATA	4490.73	PASS	.	.
Chr1	88270	.	T	TACCGAATCAATATAAACCAA	4853.73	PASS	.	.
Chr1	88513	.	A	ATACTG	4971.73	PASS	.	.
Chr1	88677	.	T	TA	3011.73	PASS	.	.
Chr1	95606	.	T	TA	6148.73	PASS	.	.
Chr1	97188	.	TGAAGAAGAA	T	4885.73	PASS	.	.
Chr1	99529	.	A	AAACTCACT	2708.73	PASS	.	.
Chr1	99531	.	G	GAAAAAAGTGATTCT	5284.73	PASS	.	.
Chr1	99559	.	TA	T	1609.73	PASS	.	.
Chr1	99673	.	T	TA	4529.73	PASS	.	.
Chr1	99935	.	T	TAA	2572.77	PASS	.	.
Chr1	101838	.	GTC	G	3471.73	PASS	.	.
Chr1	102685	.	A	AGTTCCAAC	6900.73	PASS	.	.
Chr1	103520	.	CTTGTTTGCGACT	C	5791.73	PASS	.	.
Chr1	104023	.	TAAAA	T	694.73	PASS	.	.
Chr1	105492	.	A	ATAG	4211.73	PASS	.	.
Chr1	105751	.	TG	T	3416.73	PASS	.	.
Chr1	106820	.	GA	G	3275.73	PASS	.	.
Chr1	107050	.	G	GT	2546.73	PASS	.	.
Chr1	107257	.	T	TA	3818.73	PASS	.	.
Chr1	108201	.	G	GA	2211.73	PASS	.	.
Chr1	109242	.	TTG	T	4103.73	PASS	.	.
Chr1	109353	.	TC	T	3592.73	PASS	.	.
Chr1	112256	.	CA	C	2920.73	PASS	.	.
Chr1	114108	.	G	GT	1997.73	PASS	.	.
Chr1	116478	.	T	TA	3152.73	PASS	.	.
Chr1	116515	.	TA	T	3176.71	PASS	.	.
Chr1	116763	.	A	AAACG	5818.73	PASS	.	.
Chr1	116940	.	A	ATTAT	4534.73	PASS	.	.
Chr1	117265	.	GTCT	G	3007.73	PASS	.	.
Chr1	118590	.	G	GTT	995.73	PASS	.	.
Chr1	119390	.	A	ATAC	5732.73	PASS	.	.
Chr1	130901	.	G	GAC	4921.73	PASS	.	.
Chr1	131142	.	G	GT	2222.73	PASS	.	.
Chr1	142115	.	A	AAG	2694.73	PASS	.	.
Chr1	146384	.	TA	T	2824.73	PASS	.	.
Chr1	146457	.	T	TA	3233.06	PASS	.	.
Chr1	164164	.	C	CTA	1645.73	PASS	.	.
Chr1	175530	.	A	ATTTTTT	2410.73	PASS	.	.
Chr1	176816	.	G	GATAT	3851.73	PASS	.	.
Chr1	179029	.	A	AAT	3186.76	PASS	.	.
Chr1	179538	.	C	CA	1862.73	PASS	.	.
Chr1	182036	.	AAG	A	5024.73	PASS	.	.
Chr1	182147	.	A	AAGAG	5057.73	PASS	.	.
Chr1	182330	.	TAATG	T	4549.73	PASS	.	.
Chr1	182435	.	C	CGTGGTGTCTTCAAGT	4953.73	PASS	.	.
Chr1	182815	.	CTATA	C	4581.73	PASS	.	.
Chr1	183212	.	G	GTCC	3925.73	PASS	.	.
Chr1	183296	.	CAA	C	1576.73	PASS	.	.
Chr1	183752	.	C	CAA	578.77	PASS	.	.
Chr1	184827	.	G	GA	1618.73	PASS	.	.
Chr1	184959	.	A	AT	3316.73	PASS	.	.
Chr1	185065	.	ATT	A	3036.73	PASS	.	.
Chr1	186718	.	A	AATAT	4299.73	PASS	.	.
Chr1	187220	.	G	GAGA	2864.73	PASS	.	.
Chr1	195520	.	A	AC	3867.73	PASS	.	.
Chr1	201893	.	T	TA	4136.73	PASS	.	.
Chr1	204341	.	CA	C	1900.73	PASS	.	.
Chr1	206274	.	TTTG	T	1600.73	PASS	.	.
Chr1	207701	.	CA	C	1815.73	PASS	.	.
Chr1	208800	.	T	TAA	2346.73	PASS	.	.
Chr1	208967	.	G	GC	636.73	PASS	.	.
Chr1	209111	.	CA	C	4125.73	PASS	.	.
Chr1	213473	.	G	GT	3785.73	PASS	.	.
Chr1	214445	.	AAT	A	5120.73	PASS	.	.
Chr1	214644	.	A	AT	3074.73	PASS	.	.
Chr1	215144	.	G	GT	2035.73	PASS	.	.
Chr1	218795	.	CAT	C	4361.73	PASS	.	.
Chr1	221352	.	CA	C	1369.73	PASS	.	.
Chr1	226780	.	CA	C	3213.72	PASS	.	.
Chr1	227206	.	TGCTTTTTTTCTTCTTTTCTACAATGGGTAATGAGAGTG	T	4704.73	PASS	.	.
Chr1	227302	.	CA	C	4674.73	PASS	.	.
Chr1	228732	.	T	TC	3479.73	PASS	.	.
Chr1	229345	.	TC	T	2466.73	PASS	.	.
Chr1	230188	.	GCTTCTTTTTTTTTGTTTCTCTTTGTTT	G	5321.73	PASS	.	.
Chr1	230548	.	TG	T	3310.73	PASS	.	.
Chr1	236378	.	CAAG	C	5477.73	PASS	.	.
Chr1	237183	.	T	TA	3288.73	PASS	.	.
Chr1	237876	.	TC	T	1367.73	PASS	.	.
Chr1	238123	.	AT	A	2911.73	PASS	.	.
Chr1	238228	.	T	TC	1771.73	PASS	.	.
Chr1	238683	.	GT	G	2535.73	PASS	.	.
Chr1	238950	.	C	CT	2508.73	PASS	.	.
Chr1	239071	.	ACG	A	2944.73	PASS	.	.
Chr1	239327	.	GAAA	G	840.73	PASS	.	.
Chr1	239334	.	A	ACC	849.73	PASS	.	.
Chr1	239437	.	AG	A	3749.77	PASS	.	.
Chr1	242836	.	C	CT	2102.73	PASS	.	.
Chr1	243206	.	TA	T	1544.73	PASS	.	.
Chr1	246329	.	T	TTCTAACAAATATA	7002.73	PASS	.	.
Chr1	246693	.	AATATAT	A	4060.73	PASS	.	.
Chr1	247104	.	TAG	T	4751.73	PASS	.	.
Chr1	247302	.	C	CTTTATTCACTCA	6078.73	PASS	.	.
Chr1	247342	.	G	GAT	5002.73	PASS	.	.
Chr1	247906	.	A	AC	5292.73	PASS	.	.
Chr1	247958	.	T	TTTTTGCTA	4430.73	PASS	.	.
Chr1	248019	.	AG	A	329.77	PASS	.	.
Chr1	248775	.	C	CTT	2679.73	PASS	.	.
Chr1	249431	.	G	GT	3621.73	PASS	.	.
Chr1	249728	.	G	GAAGAAGGCAAGTTAGATTTTAAGCT	6123.73	PASS	.	.
Chr1	249767	.	TG	T	5794.73	PASS	.	.
Chr1	250907	.	C	CTA	3043.73	PASS	.	.
Chr1	251253	.	CT	C	5132.73	PASS	.	.
Chr1	251829	.	T	TG	5298.73	PASS	.	.
Chr1	252399	.	CAAAA	C	3110.73	PASS	.	.
Chr1	252545	.	G	GT	4535.73	PASS	.	.
Chr1	252621	.	TG	T	5664.73	PASS	.	.
Chr1	252763	.	A	AATG	4541.73	PASS	.	.
Chr1	255384	.	ATT	A	3120.73	PASS	.	.
Chr1	255655	.	TC	T	4249.73	PASS	.	.
Chr1	256119	.	CT	C	3894.73	PASS	.	.
Chr1	256308	.	CTA	C	1956.73	PASS	.	.
Chr1	256503	.	GA	G	3067.73	PASS	.	.
Chr1	257862	.	A	AC	16.82	PASS	.	.
Chr1	258089	.	CAAA	CA	355.73	PASS	.	.
Chr1	258234	.	A	AG	1118.73	PASS	.	.
Chr1	258635	.	AAATT	A	4367.73	PASS	.	.
Chr1	258698	.	A	AAATTATTTT	5081.73	PASS	.	.
Chr1	258856	.	T	TG	3154.73	PASS	.	.
Chr1	262388	.	A	AAGAC	5032.73	PASS	.	.
Chr1	262389	.	GTTGGT	G	5032.73	PASS	.	.
Chr1	262470	.	T	TAG	3779.73	PASS	.	.
Chr1	268364	.	G	GAA	4185.73	PASS	.	.
Chr1	269442	.	TGGA	T	3427.73	PASS	.	.
Chr1	270486	.	CAA	C	1702.73	PASS	.	.
Chr1	271301	.	AT	A	2755.73	PASS	.	.
Chr1	271638	.	G	GACT	3738.73	PASS	.	.
Chr1	273166	.	TTAAG	T	5555.73	PASS	.	.
Chr1	275108	.	GT	G	2782.73	PASS	.	.
Chr1	275268	.	CCA	C	6083.73	PASS	.	.
Chr1	278497	.	A	AAACTTT	4483.73	PASS	.	.
Chr1	281694	.	G	GA	3381.73	PASS	.	.
Chr1	282641	.	A	AAG	2807.73	PASS	.	.
Chr1	286641	.	TG	T	5017.73	PASS	.	.
Chr1	288072	.	T	TA	3490.73	PASS	.	.
Chr1	288576	.	CA	C	4407.73	PASS	.	.
Chr1	291287	.	GAT	G	2997.73	PASS	.	.
Chr1	291399	.	GAAAA	G	3210.73	PASS	.	.
Chr1	291521	.	TG	T	3808.73	PASS	.	.
Chr1	291636	.	T	TG	4821.73	PASS	.	.
Chr1	291825	.	GA	G	2122.73	PASS	.	.
Chr1	291862	.	TA	T	4255.73	PASS	.	.
Chr1	291959	.	T	TA	1951.73	PASS	.	.
Chr1	293420	.	CT	C	3544.73	PASS	.	.
Chr1	296311	.	C	CATATAT	4062.73	PASS	.	.
Chr1	297861	.	A	AT	3711.73	PASS	.	.
Chr1	298302	.	T	TAA	2449.73	PASS	.	.
Chr1	298459	.	A	AT	2158.73	PASS	.	.
Chr1	301929	.	CAAA	C	942.73	PASS	.	.
Chr1	302222	.	T	TGA	3730.73	PASS	.	.
Chr1	302678	.	AT	A	4294.73	PASS	.	.
Chr1	303633	.	A	AGT	2994.77	PASS	.	.
Chr1	304333	.	C	CA	4397.73	PASS	.	.
Chr1	304581	.	T	TTA	6263.73	PASS	.	.
Chr1	304582	.	AGG	A	6263.73	PASS	.	.
Chr1	307031	.	C	CTCTTCTTCTTCCACCACT	5375.73	PASS	.	.
Chr1	309363	.	T	TTGCATATAATTTATATAATGAG	4684.73	PASS	.	.
Chr1	309504	.	C	CT	2136.73	PASS	.	.
Chr1	309932	.	A	AAATGAAACAT	4259.73	PASS	.	.
Chr1	315196	.	C	CA	1862.73	PASS	.	.
Chr1	316031	.	C	CT	1835.73	PASS	.	.
Chr1	325001	.	A	AG	2972.73	PASS	.	.
Chr1	325326	.	C	CA	989.73	PASS	.	.
Chr1	329964	.	CTTTAGAGAGAGAGAGAGATTGGT	C	4520.73	PASS	.	.
Chr1	337780	.	CA	C	1311.73	PASS	.	.
Chr1	342045	.	G	GTT	4442.73	PASS	.	.
Chr1	342071	.	TTAG	T	2284.73	PASS	.	.
Chr1	342146	.	TC	T	3242.73	PASS	.	.
Chr1	342781	.	CT	C	1940.73	PASS	.	.
Chr1	343148	.	A	ATT	4250.73	PASS	.	.
Chr1	344346	.	TTTTTG	T	4873.73	PASS	.	.
Chr1	345303	.	CTTAATTT	C	5708.73	PASS	.	.
Chr1	348337	.	T	TGGA	4578.73	PASS	.	.
Chr1	348481	.	T	TAA	5469.73	PASS	.	.
Chr1	348482	.	T	TTA	5407.73	PASS	.	.
Chr1	348497	.	T	TC	5283.73	PASS	.	.
Chr1	348717	.	C	CTCTT	5636.73	PASS	.	.
Chr1	348814	.	TA	T	4821.73	PASS	.	.
Chr1	349925	.	CGTTTCTGAAAGGCCCCGATCCGGACTGCCTAAAGTCCGGTCGAGAGAAGTCCTAGCCAACGATCCTATTGAGGATCGCGGGCGTTACA	C	4117.73	PASS	.	.
Chr1	354677	.	CAGAAGAAGAAGAAGAAGAAGAAGA	C	3294.73	PASS	.	.
Chr1	354811	.	A	ATTAC	3337.73	PASS	.	.
Chr1	354830	.	G	GTCTGGGAC	3786.73	PASS	.	.
Chr1	356552	.	A	AT	4890.73	PASS	.	.
Chr1	356869	.	GAT	G	5165.73	PASS	.	.
Chr1	357167	.	TAGCGTGCA	T	6591.73	PASS	.	.
Chr1	357265	.	T	TCATG	5804.73	PASS	.	.
Chr1	357490	.	CG	C	5841.73	PASS	.	.
Chr1	357525	.	CCGTTGAGG	C	5760.73	PASS	.	.
Chr1	357625	.	T	TTGA	6734.73	PASS	.	.
Chr1	363259	.	TA	T	1585.73	PASS	.	.
Chr1	364128	.	G	GA	1094.73	PASS	.	.
Chr1	364383	.	AAGAG	A	2659.73	PASS	.	.
Chr1	366900	.	ATATC	A	1425.73	PASS	.	.
Chr1	367541	.	ACT	A	3144.73	PASS	.	.
Chr1	369035	.	AT	A	2539.73	PASS	.	.
Chr1	369420	.	TA	T	3285.73	PASS	.	.
Chr1	369579	.	C	CAA	578.73	PASS	.	.
Chr1	369892	.	A	AT	4323.73	PASS	.	.
Chr1	369893	.	A	ACAT	4287.73	PASS	.	.
Chr1	370120	.	AC	A	4419.73	PASS	.	.
Chr1	370304	.	A	AG	3662.73	PASS	.	.
Chr1	370360	.	T	TGG	4560.73	PASS	.	.
Chr1	370752	.	C	CTA	1879.73	PASS	.	.
Chr1	372233	.	C	CCTAG	5182.73	PASS	.	.
Chr1	372279	.	AT	A	4836.73	PASS	.	.
Chr1	373332	.	ATAATG	A	5484.73	PASS	.	.
Chr1	373458	.	TGA	T	3079.73	PASS	.	.
Chr1	373555	.	A	ATC	2055.73	PASS	.	.
Chr1	373869	.	TAAAA	T	3016.73	PASS	.	.
Chr1	376320	.	A	AT	1978.73	PASS	.	.
Chr1	378489	.	AT	A	2455.73	PASS	.	.
Chr1	379780	.	TG	T	3664.73	PASS	.	.
Chr1	381725	.	T	TA	1925.73	PASS	.	.
Chr1	383246	.	AT	A	2717.73	PASS	.	.
Chr1	383746	.	CT	C	3709.73	PASS	.	.
Chr1	386091	.	TTA	T	3090.73	PASS	.	.
Chr1	386398	.	TTTTTC	T	1770.73	PASS	.	.
Chr1	386820	.	C	CA	1519.73	PASS	.	.
Chr1	387408	.	CA	C	3645.73	PASS	.	.
Chr1	389398	.	A	AAGT	4864.73	PASS	.	.
Chr1	389992	.	T	TTG	2974.73	PASS	.	.
Chr1	390574	.	TTTTTTCCCCCCATGTATTATTATGTAGAATGATCCTTTTCATTATGATGCATTTCAGCTTGTGC	T	4796.73	PASS	.	.
Chr1	391857	.	CTCTTACAG	C	4271.73	PASS	.	.
Chr1	396218	.	GT	G	3189.77	PASS	.	.
Chr1	401390	.	GA	G	2324.73	PASS	.	.
Chr1	401578	.	C	CAA	2241.73	PASS	.	.
Chr1	402448	.	TAA	T	1385.73	PASS	.	.
Chr1	403352	.	C	CAA	2787.77	PASS	.	.
Chr1	404992	.	A	ACT	1443.73	PASS	.	.
Chr1	405162	.	GT	G	3631.73	PASS	.	.
Chr1	411263	.	G	GTGAA	5614.73	PASS	.	.
Chr1	412405	.	TTGCATTCCA	T	4246.73	PASS	.	.
Chr1	412848	.	T	TA	2547.73	PASS	.	.
Chr1	412871	.	TAA	T	408.73	PASS	.	.
Chr1	413336	.	TA	T	4242.73	PASS	.	.
Chr1	414335	.	TAA	T	3551.73	PASS	.	.
Chr1	414537	.	A	AG	4192.73	PASS	.	.
Chr1	414570	.	GAA	G	3967.73	PASS	.	.
Chr1	414669	.	TTCTATTATTGA	T	3230.05	PASS	.	.
Chr1	416469	.	C	CCGAT	4282.73	PASS	.	.
Chr1	416882	.	CTATTGGATAAG	C	4688.73	PASS	.	.
Chr1	418067	.	TAACAAAATA	T	4350.73	PASS	.	.
Chr1	419253	.	TATATGTA	T	5084.73	PASS	.	.
Chr1	419937	.	C	CCAATTTGTAGAACA	5279.73	PASS	.	.
Chr1	420909	.	TCATCATC	T	4759.73	PASS	.	.
Chr1	421952	.	G	GGTA	4656.73	PASS	.	.
Chr1	422263	.	G	GCGCACACATTTTATGTTTTA	5806.73	PASS	.	.
Chr1	422730	.	TAA	T	5321.73	PASS	.	.
Chr1	422897	.	CGTATT	C	3900.73	PASS	.	.
Chr1	423203	.	AT	A	3157.73	PASS	.	.
Chr1	424423	.	TAAAACAATTTTTTAAAGAAAGGAAGAAA	T	3771.73	PASS	.	.
Chr1	425625	.	A	AC	5795.73	PASS	.	.
Chr1	425724	.	T	TCTGTGTCTCG	4647.73	PASS	.	.
Chr1	427446	.	ATATATATATATATATATG	A	1450.73	PASS	.	.
Chr1	429649	.	ATTTGAGCATCATCCTCATCATTCATCAGCCATT	A	5970.73	PASS	.	.
Chr1	430012	.	T	TA	2098.73	PASS	.	.
Chr1	430048	.	C	CA	1426.73	PASS	.	.
Chr1	431644	.	AT	A	53.70	PASS	.	.
Chr1	434439	.	G	GGTTTTTTTT	1755.73	PASS	.	.
Chr1	436151	.	ACACGATCACCAC	A	5665.73	PASS	.	.
Chr1	436239	.	C	CAAT	5362.73	PASS	.	.
Chr1	436248	.	ACC	A	5343.73	PASS	.	.
Chr1	436892	.	TG	T	999.73	PASS	.	.
Chr1	437395	.	TA	T	2712.73	PASS	.	.
Chr1	437743	.	CA	C	1662.73	PASS	.	.
Chr1	439001	.	A	ACAAC	5381.73	PASS	.	.
Chr1	441029	.	A	ACACAC	3947.73	PASS	.	.
Chr1	441036	.	GAAAAAAT	G	3844.73	PASS	.	.
Chr1	446286	.	GATT	G	4018.73	PASS	.	.
Chr1	447117	.	C	CA	2961.73	PASS	.	.
Chr1	447568	.	TTA	T	2482.73	PASS	.	.
Chr1	447692	.	T	TA	572.70	PASS	.	.
Chr1	447738	.	T	TAAA	2587.73	PASS	.	.
Chr1	452144	.	AAGCTGAGTATGTTACT	A	5434.73	PASS	.	.
Chr1	452517	.	TA	T	1768.73	PASS	.	.
Chr1	453065	.	ACAT	A	4564.73	PASS	.	.
Chr1	453459	.	ATC	A	2932.73	PASS	.	.
Chr1	454846	.	GA	G	4654.73	PASS	.	.
Chr1	455454	.	A	AAAAG	5920.73	PASS	.	.
Chr1	455795	.	AT	A	3075.73	PASS	.	.
Chr1	456001	.	G	GTT	5129.73	PASS	.	.
Chr1	456058	.	TAAA	T	4894.73	PASS	.	.
Chr1	458948	.	C	CA	6068.73	PASS	.	.
Chr1	460274	.	ATAAAATAT	A	4852.73	PASS	.	.
Chr1	460940	.	G	GA	4229.73	PASS	.	.
Chr1	461126	.	AT	A	4067.73	PASS	.	.
Chr1	461566	.	C	CAA	2234.73	PASS	.	.
Chr1	461738	.	C	CA	3387.73	PASS	.	.
Chr1	463581	.	A	ACGACGACGACCACTC	3681.73	PASS	.	.
Chr1	463675	.	A	AT	2652.73	PASS	.	.
Chr1	463955	.	ATTTT	A	5536.73	PASS	.	.
Chr1	468916	.	GT	G	1897.73	PASS	.	.
Chr1	468973	.	AT	A	2875.73	PASS	.	.
Chr1	469027	.	T	TA	2023.73	PASS	.	.
Chr1	469290	.	T	TGTC	3480.73	PASS	.	.
Chr1	470038	.	GT	G	4491.73	PASS	.	.
Chr1	484971	.	G	GA	1823.73	PASS	.	.
Chr1	485894	.	C	CTATCT	5646.73	PASS	.	.
Chr1	486146	.	A	AT	915.73	PASS	.	.
Chr1	486498	.	TTA	T	1251.73	PASS	.	.
Chr1	486940	.	T	TTAAAAGCCTATATATCCTTG	4983.73	PASS	.	.
Chr1	487953	.	T	TC	4531.73	PASS	.	.
Chr1	488023	.	GT	G	5128.73	PASS	.	.
Chr1	488065	.	G	GTTCATAC	5778.73	PASS	.	.
Chr1	488227	.	CAT	C	6036.73	PASS	.	.
Chr1	489425	.	A	AT	2527.73	PASS	.	.
Chr1	491118	.	A	AT	1385.73	PASS	.	.
Chr1	503233	.	TAAAAAAAA	T	5782.73	PASS	.	.
Chr1	503573	.	T	TA	1955.73	PASS	.	.
Chr1	503786	.	T	TTGG	4018.73	PASS	.	.
Chr1	505650	.	TAAAA	T	3063.73	PASS	.	.
Chr1	505762	.	C	CAA	2318.73	PASS	.	.
Chr1	505767	.	A	ATG	1122.73	PASS	.	.
Chr1	507324	.	T	TG	3836.73	PASS	.	.
Chr1	508756	.	GT	G	4554.73	PASS	.	.
Chr1	510678	.	AT	A	1076.73	PASS	.	.
Chr1	510864	.	A	AT	1338.73	PASS	.	.
Chr1	513804	.	GT	G	3310.73	PASS	.	.
Chr1	515979	.	T	TA	2335.73	PASS	.	.
Chr1	516332	.	CA	C	2002.73	PASS	.	.
Chr1	516888	.	GA	G	4637.73	PASS	.	.
Chr1	516975	.	T	TA	4486.73	PASS	.	.
Chr1	518636	.	TTGC	T	4921.73	PASS	.	.
Chr1	518841	.	CT	C	3092.73	PASS	.	.
Chr1	518988	.	T	TTA	7039.73	PASS	.	.
Chr1	519006	.	AT	A	6830.73	PASS	.	.
Chr1	520400	.	AT	A	2508.73	PASS	.	.
Chr1	520476	.	TAC	T	818.73	PASS	.	.
Chr1	520532	.	A	AAG	384.73	PASS	.	.
Chr1	522082	.	A	ATAG	5861.73	PASS	.	.
Chr1	522193	.	GCT	G	4867.73	PASS	.	.
Chr1	522606	.	T	TCAATAGG	4919.73	PASS	.	.
Chr1	523586	.	T	TAACAAGTTCAAGACAAC	2579.73	PASS	.	.
Chr1	523855	.	CAAATCTTTTCAG	C	4282.73	PASS	.	.
Chr1	524092	.	CTTAAAAG	C	4661.73	PASS	.	.
Chr1	524471	.	CA	C	5723.73	PASS	.	.
Chr1	528316	.	GA	G	1716.73	PASS	.	.
Chr1	529075	.	TG	T	4260.73	PASS	.	.
Chr1	575063	.	AT	A	21.76	PASS	.	.
Chr1	591676	.	TA	T	4855.73	PASS	.	.
Chr1	591851	.	T	TA	2122.73	PASS	.	.
Chr1	591882	.	C	CTATT	4459.73	PASS	.	.
Chr1	593887	.	T	TA	4827.73	PASS	.	.
Chr1	594070	.	GA	G	2041.73	PASS	.	.
Chr1	594205	.	C	CTA	5460.73	PASS	.	.
Chr1	594317	.	T	TAC	6237.73	PASS	.	.
Chr1	594374	.	T	TA	3746.73	PASS	.	.
Chr1	594673	.	C	CAAACAAAT	6013.73	PASS	.	.
Chr1	594674	.	G	GA	1870.73	PASS	.	.
Chr1	597429	.	C	CAT	4912.73	PASS	.	.
Chr1	597431	.	A	ATATGCACAAAACCAGAC	5125.73	PASS	.	.
Chr1	597463	.	GTAAGCCTCTAAGAA	G	4220.73	PASS	.	.
Chr1	598600	.	G	GGAA	3754.73	PASS	.	.
Chr1	598873	.	AGT	A	5371.73	PASS	.	.
Chr1	599637	.	AAGGATGGTC	A	7131.73	PASS	.	.
Chr1	600362	.	AC	A	3983.73	PASS	.	.
Chr1	602931	.	C	CT	2234.73	PASS	.	.
Chr1	604387	.	G	GC	4285.73	PASS	.	.
Chr1	604481	.	CT	C	4359.73	PASS	.	.
Chr1	605889	.	A	AG	5225.73	PASS	.	.
Chr1	605890	.	A	AAG	5225.73	PASS	.	.
Chr1	606651	.	CG	C	3333.73	PASS	.	.
Chr1	606866	.	GT	G	2018.73	PASS	.	.
Chr1	607062	.	AT	A	3986.73	PASS	.	.
Chr1	607142	.	T	TA	1281.73	PASS	.	.
Chr1	607233	.	TA	T	5168.73	PASS	.	.
Chr1	607294	.	GGT	G	5009.73	PASS	.	.
Chr1	607562	.	TA	T	6731.73	PASS	.	.
Chr1	612479	.	CAA	CA	636.73	PASS	.	.
Chr1	613039	.	T	TA	900.76	PASS	.	.
Chr1	621255	.	AT	A	4192.73	PASS	.	.
Chr1	621559	.	GATA	G	4160.73	PASS	.	.
Chr1	622422	.	G	GT	4720.73	PASS	.	.
Chr1	622745	.	AT	A	4983.73	PASS	.	.
Chr1	624577	.	TG	T	1984.73	PASS	.	.
Chr1	624749	.	C	CTT	2793.73	PASS	.	.
Chr1	627562	.	C	CGGCCGTGGTGAT	3371.73	PASS	.	.
Chr1	627799	.	G	GT	2401.73	PASS	.	.
Chr1	629156	.	C	CT	2148.77	PASS	.	.
Chr1	630252	.	G	GA	4801.73	PASS	.	.
Chr1	632830	.	TA	T	4598.73	PASS	.	.
Chr1	633667	.	T	TTAAA	7221.73	PASS	.	.
Chr1	634822	.	AT	A	5140.73	PASS	.	.
Chr1	634936	.	A	AATAT	5415.73	PASS	.	.
Chr1	635168	.	C	CT	2451.73	PASS	.	.
Chr1	638621	.	TA	T	1941.73	PASS	.	.
Chr1	639180	.	TA	T	4301.73	PASS	.	.
Chr1	640239	.	A	AAGTTTTAATAGTAGTAATACAAAATATAGTTTTAAAAACATTTTTGAATAAAATAAAAATAAGTGTTAAAAAGTTAAATTAAGTGTACTTGAACCGATGACGCCTCTTAGGGGTTTGGACGTTGTGTTCAATTAGTTTACACAAAATTTAAAAATTTAACAAAAAAACTTTGTAGTTTAAAACCCCTAT	3452.73	PASS	.	.
Chr1	641289	.	AT	A	3531.73	PASS	.	.
Chr1	641970	.	T	TGAAGAAGAAGAAGAAGAAGAAGAAGAAGAAGAAGAA	3592.73	PASS	.	.
Chr1	642180	.	C	CT	2729.73	PASS	.	.
Chr1	642245	.	CT	C	3648.73	PASS	.	.
Chr1	642759	.	G	GATCACAATTTTGT	7847.73	PASS	.	.
Chr1	643628	.	T	TA	2458.73	PASS	.	.
Chr1	644493	.	A	AAGAAGAAGAAGAAGAAGG	3461.73	PASS	.	.
Chr1	645118	.	TTATA	T	3377.73	PASS	.	.
Chr1	645314	.	T	TGA	2966.73	PASS	.	.
Chr1	645336	.	T	TATATATATTG	3088.73	PASS	.	.
Chr1	646696	.	GAAA	G	5321.73	PASS	.	.
Chr1	647628	.	GT	G	2989.73	PASS	.	.
Chr1	652957	.	TA	T	2663.73	PASS	.	.
Chr1	653056	.	CA	C	2658.73	PASS	.	.
Chr1	654346	.	C	CCTTTCTT	6884.73	PASS	.	.
Chr1	654573	.	G	GTAGA	6037.73	PASS	.	.
Chr1	655328	.	CAAT	C	5426.73	PASS	.	.
Chr1	662379	.	G	GT	2204.73	PASS	.	.
Chr1	662985	.	G	GC	5317.73	PASS	.	.
Chr1	663721	.	A	ATCAT	5479.73	PASS	.	.
Chr1	664178	.	C	CAAA	4040.73	PASS	.	.
Chr1	664294	.	AC	A	4903.73	PASS	.	.
Chr1	664419	.	A	AT	5008.73	PASS	.	.
Chr1	664513	.	TTAGG	T	5838.73	PASS	.	.
Chr1	664728	.	ATAAAATAATTTTTTTACCTTTTAAATTTTCGGATTTAAAATTT	A	3982.73	PASS	.	.
Chr1	664928	.	C	CTGAGG	4597.73	PASS	.	.
Chr1	664929	.	C	CTCA	4642.73	PASS	.	.
Chr1	664972	.	A	AT	4848.73	PASS	.	.
Chr1	665052	.	T	TA	2939.73	PASS	.	.
Chr1	665130	.	TA	T	5078.73	PASS	.	.
Chr1	665224	.	ACACG	A	4778.73	PASS	.	.
Chr1	672846	.	ACATTAATCTGGCAATTCCTTAATTTCACATT	A	5970.73	PASS	.	.
Chr1	673029	.	TAG	T	5379.73	PASS	.	.
Chr1	676669	.	T	TAA	688.75	PASS	.	.
Chr1	677079	.	CAT	C	4394.73	PASS	.	.
Chr1	680067	.	CT	C	1683.73	PASS	.	.
Chr1	692504	.	GA	G	2124.73	PASS	.	.
Chr1	693415	.	C	CTCT	4020.73	PASS	.	.
Chr1	696467	.	C	CATGTTAATT	4017.73	PASS	.	.
Chr1	696525	.	AAT	A	2073.73	PASS	.	.
Chr1	696637	.	AC	A	862.73	PASS	.	.
Chr1	696798	.	C	CT	351.73	PASS	.	.
Chr1	696925	.	AT	A	1435.73	PASS	.	.
Chr1	696936	.	TAATATTTAAAAAAA	T	1605.73	PASS	.	.
Chr1	697051	.	G	GT	2810.73	PASS	.	.
Chr1	697102	.	AC	A	4202.73	PASS	.	.
Chr1	697410	.	GT	G	6329.73	PASS	.	.
Chr1	697593	.	C	CT	3012.73	PASS	.	.
Chr1	699121	.	A	ATGAAT	6230.73	PASS	.	.
Chr1	700084	.	A	AAT	3364.73	PASS	.	.
Chr1	700293	.	C	CAAAAATCAATCAAAATATTGGGAAACCTG	5586.73	PASS	.	.
Chr1	705232	.	TA	T	3438.73	PASS	.	.
Chr1	710077	.	T	TA	4483.73	PASS	.	.
Chr1	710570	.	GCTA	G	5970.73	PASS	.	.
Chr1	711866	.	GTA	G	2976.73	PASS	.	.
Chr1	711944	.	A	AT	4631.73	PASS	.	.
Chr1	712055	.	T	TTC	4211.73	PASS	.	.
Chr1	712080	.	A	AC	6065.73	PASS	.	.
Chr1	712108	.	G	GTTAAAGACTC	6020.73	PASS	.	.
Chr1	712166	.	TAA	T	5289.73	PASS	.	.
Chr1	725436	.	CAA	C	5664.73	PASS	.	.
Chr1	727366	.	GT	G	4006.73	PASS	.	.
Chr1	727919	.	GA	G	2116.73	PASS	.	.
Chr1	728258	.	A	AC	3399.73	PASS	.	.
Chr1	728919	.	T	TAC	4745.73	PASS	.	.
Chr1	728981	.	C	CATAT	5418.73	PASS	.	.
Chr1	729318	.	CA	C	1725.73	PASS	.	.
Chr1	729810	.	T	TCTA	6013.73	PASS	.	.
Chr1	731672	.	TAAACCCTACG	T	5076.73	PASS	.	.
Chr1	737352	.	CA	C	6051.73	PASS	.	.
Chr1	737446	.	GAC	G	5644.73	PASS	.	.
Chr1	737612	.	A	ATCAATCGGTT	6790.73	PASS	.	.
Chr1	737661	.	G	GA	7773.73	PASS	.	.
Chr1	737704	.	A	AGGATCACAC	6914.73	PASS	.	.
Chr1	737730	.	GTGAAACCACA	G	7027.73	PASS	.	.
Chr1	737888	.	G	GC	4904.73	PASS	.	.
Chr1	738209	.	A	AT	5498.73	PASS	.	.
Chr1	738424	.	TAAAAAAAAAAAA	T	4878.73	PASS	.	.
Chr1	738545	.	T	TTG	3806.73	PASS	.	.
Chr1	738611	.	TA	T	2255.73	PASS	.	.
Chr1	739248	.	GT	G	3132.73	PASS	.	.
Chr1	739339	.	TA	T	3233.06	PASS	.	.
Chr1	740780	.	G	GT	963.27	PASS	.	.
Chr1	741135	.	A	ACACT	6287.73	PASS	.	.
Chr1	747961	.	AG	A	3837.73	PASS	.	.
Chr1	748070	.	AGTCT	A	4607.73	PASS	.	.
Chr1	750334	.	TGTTGTCTCGTTTTTTTTGCATGATGAAAAGCTGAA	T	6152.73	PASS	.	.
Chr1	751112	.	AT	A	2909.73	PASS	.	.
Chr1	758974	.	AT	A	123.73	PASS	.	.
Chr1	760445	.	AT	A	2147.73	PASS	.	.
Chr1	760506	.	A	ACCTGCGGTAT	3056.73	PASS	.	.
Chr1	760509	.	C	CG	3243.73	PASS	.	.
Chr1	760510	.	C	CGGGTTAATATCTAG	3242.73	PASS	.	.
Chr1	768319	.	C	CA	1569.77	PASS	.	.
Chr1	770740	.	G	GAATAAT	4677.73	PASS	.	.
Chr1	771383	.	T	TC	5137.73	PASS	.	.
Chr1	771385	.	T	TC	5272.73	PASS	.	.
Chr1	771398	.	G	GA	5303.73	PASS	.	.
Chr1	771405	.	GA	G	4841.73	PASS	.	.
Chr1	771965	.	TA	T	2022.73	PASS	.	.
Chr1	772947	.	T	TA	2623.73	PASS	.	.
Chr1	775552	.	T	TTTC	3947.74	PASS	.	.
Chr1	779252	.	TA	T	4700.73	PASS	.	.
Chr1	779346	.	GATA	G	4414.73	PASS	.	.
Chr1	780487	.	TAATAAAGCTTTCATTCTTTTTGTAGGTTTCCATTAGAAGTTCAGA	T	696.73	PASS	.	.
Chr1	780659	.	C	CTGAT	1128.73	PASS	.	.
Chr1	780673	.	A	AT	58.73	PASS	.	.
Chr1	780709	.	AAT	A	58.73	PASS	.	.
Chr1	780769	.	C	CAAA	1312.73	PASS	.	.
Chr1	781248	.	A	ATAC	390.73	PASS	.	.
Chr1	781286	.	G	GT	4361.73	PASS	.	.
Chr1	781311	.	TC	T	1972.73	PASS	.	.
Chr1	781485	.	CT	C	3142.73	PASS	.	.
Chr1	781839	.	CT	C	1455.73	PASS	.	.
Chr1	782319	.	T	TTATATA	1798.73	PASS	.	.
Chr1	783224	.	T	TAC	5145.73	PASS	.	.
Chr1	785369	.	CAAAA	C	4040.73	PASS	.	.
Chr1	786256	.	G	GTATA	6696.73	PASS	.	.
Chr1	786257	.	G	GATTCGACACAT	6667.73	PASS	.	.
Chr1	786812	.	TAA	T	4815.73	PASS	.	.
Chr1	788752	.	A	AT	2711.73	PASS	.	.
Chr1	788882	.	A	ACTAAACTGTT	6021.73	PASS	.	.
Chr1	789755	.	AATAT	A	5930.73	PASS	.	.
Chr1	790068	.	AT	A	3195.79	PASS	.	.
Chr1	791050	.	CAG	C	3891.73	PASS	.	.
Chr1	791465	.	TAAA	T	5053.73	PASS	.	.
Chr1	791662	.	ATTTTTT	A	4966.73	PASS	.	.
Chr1	792081	.	ATAC	A	2916.73	PASS	.	.
Chr1	792213	.	A	AG	2030.73	PASS	.	.
Chr1	792289	.	A	AAGT	2870.73	PASS	.	.
Chr1	792545	.	G	GCTAA	1941.73	PASS	.	.
Chr1	792614	.	GT	G	1714.73	PASS	.	.
Chr1	792716	.	CA	C	2136.73	PASS	.	.
Chr1	800504	.	T	TG	5108.73	PASS	.	.
Chr1	804901	.	CT	C	5903.73	PASS	.	.
Chr1	807404	.	TTCC	T	4311.73	PASS	.	.
Chr1	807652	.	C	CT	1963.73	PASS	.	.
Chr1	807934	.	G	GT	1808.77	PASS	.	.
Chr1	812027	.	G	GC	4835.73	PASS	.	.
Chr1	812876	.	G	GTGGAA	4954.73	PASS	.	.
Chr1	812877	.	C	CCGT	4954.73	PASS	.	.
Chr1	813476	.	A	AT	4004.73	PASS	.	.
Chr1	813805	.	AT	A	3450.73	PASS	.	.
Chr1	816713	.	T	TTATATGTATATATATATATATATATA	2976.73	PASS	.	.
Chr1	822184	.	G	GA	4561.73	PASS	.	.
Chr1	822524	.	C	CT	2146.73	PASS	.	.
Chr1	822677	.	T	TTCACTTATTTAGAGCAACTTATTAGATTCTGTCTTGGCAGATATCATTGATCAATTTCAATAGGTTTGGAACTATATTGACCTAACTTTGA	6040.73	PASS	.	.
Chr1	825800	.	A	AT	1145.73	PASS	.	.
Chr1	827128	.	CTT	C	4547.73	PASS	.	.
Chr1	835584	.	T	TTA	4543.73	PASS	.	.
Chr1	835641	.	G	GA	1685.73	PASS	.	.
Chr1	835879	.	TGAGA	T	4594.73	PASS	.	.
Chr1	838018	.	A	AT	2320.73	PASS	.	.
Chr1	842620	.	G	GCGTA	6179.73	PASS	.	.
Chr1	844179	.	G	GT	1224.73	PASS	.	.
Chr1	844308	.	C	CATATATAT	1891.73	PASS	.	.
Chr1	845885	.	CA	C	2173.73	PASS	.	.
Chr1	846680	.	A	AGCTAGCTAGT	5156.73	PASS	.	.
Chr1	846973	.	TGGAGTGGTGTGGTTTTTCCGGTAAGCGTG	T	861.73	PASS	.	.
Chr1	847674	.	CTTT	C	3877.73	PASS	.	.
Chr1	849495	.	CCAT	C	4986.73	PASS	.	.
Chr1	850467	.	G	GA	3704.73	PASS	.	.
Chr1	850583	.	ATACG	A	6404.73	PASS	.	.
Chr1	850756	.	TA	T	4152.73	PASS	.	.
Chr1	851442	.	T	TA	3080.73	PASS	.	.
Chr1	851665	.	GTAGC	G	5137.73	PASS	.	.
Chr1	852443	.	T	TTTTAA	4525.73	PASS	.	.
Chr1	852661	.	TGAA	T	3821.73	PASS	.	.
Chr1	853939	.	A	AAC	5177.73	PASS	.	.
Chr1	854093	.	C	CT	4039.73	PASS	.	.
Chr1	854371	.	T	TATA	5968.73	PASS	.	.
Chr1	858374	.	GA	G	4381.73	PASS	.	.
Chr1	859310	.	AT	A	3623.73	PASS	.	.
Chr1	859991	.	TG	T	3003.73	PASS	.	.
Chr1	860434	.	A	AC	5342.73	PASS	.	.
Chr1	860444	.	TC	T	5288.73	PASS	.	.
Chr1	860545	.	C	CTTAATA	6107.73	PASS	.	.
Chr1	860548	.	G	GTCAACAACTCAAC	6377.73	PASS	.	.
Chr1	860551	.	T	TA	5987.73	PASS	.	.
Chr1	860878	.	AAG	A	3954.73	PASS	.	.
Chr1	860984	.	T	TG	3368.73	PASS	.	.
Chr1	861157	.	TTGC	T	4098.73	PASS	.	.
Chr1	861566	.	T	TAC	5000.73	PASS	.	.
Chr1	861572	.	AATCTTATTTG	A	4899.73	PASS	.	.
Chr1	861940	.	TAA	T	4375.73	PASS	.	.
Chr1	862221	.	AG	A	5758.73	PASS	.	.
Chr1	862449	.	GTGCT	G	6206.73	PASS	.	.
Chr1	862659	.	T	TA	3986.73	PASS	.	.
Chr1	862697	.	G	GA	5064.73	PASS	.	.
Chr1	862883	.	G	GT	4265.73	PASS	.	.
Chr1	862921	.	GAT	G	4204.73	PASS	.	.
Chr1	863226	.	GAT	G	3867.73	PASS	.	.
Chr1	863355	.	T	TTAA	5665.73	PASS	.	.
Chr1	863577	.	C	CAA	3992.73	PASS	.	.
Chr1	863586	.	AAT	A	3996.73	PASS	.	.
Chr1	863646	.	G	GA	3082.73	PASS	.	.
Chr1	863786	.	G	GA	4177.73	PASS	.	.
Chr1	864031	.	C	CTTT	1866.73	PASS	.	.
Chr1	864125	.	G	GA	1917.73	PASS	.	.
Chr1	864144	.	GA	G	1529.73	PASS	.	.
Chr1	864333	.	T	TG	4426.73	PASS	.	.
Chr1	864373	.	G	GT	2241.73	PASS	.	.
Chr1	864414	.	G	GT	4003.73	PASS	.	.
Chr1	864862	.	A	AATATATATATAT	2926.73	PASS	.	.
Chr1	865986	.	C	CA	5512.73	PASS	.	.
Chr1	867194	.	C	CTTATCACTACTCAAACGTATCCGGAAAT	6637.73	PASS	.	.
Chr1	867202	.	AT	A	5812.73	PASS	.	.
Chr1	867322	.	CA	C	3107.73	PASS	.	.
Chr1	867675	.	TTTCTTCTTC	T	3985.73	PASS	.	.
Chr1	868293	.	TG	T	3027.73	PASS	.	.
Chr1	869553	.	C	CT	3406.73	PASS	.	.
Chr1	870589	.	TC	T	3125.73	PASS	.	.
Chr1	871304	.	G	GA	2436.73	PASS	.	.
Chr1	873282	.	CA	C	165.73	PASS	.	.
Chr1	873307	.	T	TG	101.73	PASS	.	.
Chr1	873391	.	T	TA	2026.73	PASS	.	.
Chr1	874340	.	C	CCAAGGAGGAAGA	5127.73	PASS	.	.
Chr1	874461	.	G	GA	2128.73	PASS	.	.
Chr1	875156	.	GA	G	2024.73	PASS	.	.
Chr1	875195	.	T	TTCAATAC	3112.73	PASS	.	.
Chr1	875211	.	A	ATTGT	4327.73	PASS	.	.
Chr1	875213	.	T	TC	4507.73	PASS	.	.
Chr1	875219	.	A	AG	4596.73	PASS	.	.
Chr1	875497	.	TAAA	T	600.73	PASS	.	.
Chr1	875505	.	AAAC	A	829.73	PASS	.	.
Chr1	875606	.	C	CAA	4377.73	PASS	.	.
Chr1	875642	.	CA	C	5734.73	PASS	.	.
Chr1	877609	.	GT	G	2413.73	PASS	.	.
Chr1	880167	.	A	AAG	3903.73	PASS	.	.
Chr1	880237	.	G	GT	4842.73	PASS	.	.
Chr1	882856	.	ACCGTTTGCAGACATCTCAACACAAACATTGGGCTCTACCTCAACCGAGCTCACT	A	5026.73	PASS	.	.
Chr1	886544	.	G	GT	3233.06	PASS	.	.
Chr1	888798	.	A	AAAT	3601.73	PASS	.	.
Chr1	889831	.	C	CTTT	1302.73	PASS	.	.
Chr1	890070	.	C	CAGTATTACGGAGGAACGGAAAAAGGAAACTAGGCCGAGAGAGACGAAAATACCTAAATACCCCCTTGGGAAAAAGGAAAACTTGGATTTCGAACGTTGAAAAATTCGCCCAAGTAATAACGGCTAGTGGGAGAGCTGGAATTCCAAT	1361.73	PASS	.	.
Chr1	890101	.	CGA	C	1490.73	PASS	.	.
Chr1	890104	.	CAGTTT	C	1491.73	PASS	.	.
Chr1	892584	.	CT	C	1662.73	PASS	.	.
Chr1	892710	.	G	GT	1737.77	PASS	.	.
Chr1	895475	.	G	GA	4757.73	PASS	.	.
Chr1	897654	.	CT	C	5806.73	PASS	.	.
Chr1	898083	.	C	CA	3446.73	PASS	.	.
Chr1	898147	.	AG	A	4437.73	PASS	.	.
Chr1	898217	.	TAA	T	2225.73	PASS	.	.
Chr1	898481	.	TA	T	4555.73	PASS	.	.
Chr1	898626	.	T	TTATACTACATTGTA	5060.73	PASS	.	.
Chr1	899550	.	C	CT	1470.73	PASS	.	.
Chr1	900293	.	CATACGGGTTACAAGATTAGGTTTCATCGGTGAGTACTAATAAT	C	5119.73	PASS	.	.
Chr1	900749	.	T	TA	1059.73	PASS	.	.
Chr1	901214	.	CCT	C	3392.73	PASS	.	.
Chr1	903085	.	T	TA	5366.73	PASS	.	.
Chr1	905231	.	C	CT	2659.73	PASS	.	.
Chr1	905819	.	GATCTAAATTATGT	G	5842.73	PASS	.	.
Chr1	906710	.	G	GT	3503.73	PASS	.	.
Chr1	909754	.	TACGACCTAATTTTTTAAC	T	4810.73	PASS	.	.
Chr1	911789	.	T	TA	4440.73	PASS	.	.
Chr1	912312	.	CAAAGGT	C	5301.73	PASS	.	.
Chr1	913030	.	T	TA	4485.73	PASS	.	.
Chr1	913130	.	AAAAAAATAAT	A	3874.73	PASS	.	.
Chr1	913736	.	CAGAAGA	C	4642.73	PASS	.	.
Chr1	914141	.	ACTGTTAAAAACAAACAGAACACTAACCATCCATCATCC	A	4536.73	PASS	.	.
Chr1	920604	.	A	AG	2816.73	PASS	.	.
Chr1	921462	.	A	AATATAT	2198.73	PASS	.	.
Chr1	922421	.	GT	G	1933.73	PASS	.	.
Chr1	922512	.	T	TATGTGCATATATAGCTGC	5238.73	PASS	.	.
Chr1	922891	.	ATT	A	3892.73	PASS	.	.
Chr1	923015	.	G	GA	3433.73	PASS	.	.
Chr1	923272	.	G	GT	2968.73	PASS	.	.
Chr1	923285	.	C	CT	4278.73	PASS	.	.
Chr1	923355	.	T	TTA	360.73	PASS	.	.
Chr1	923379	.	GCCAA	G	122.73	PASS	.	.
Chr1	925876	.	C	CA	2919.73	PASS	.	.
Chr1	926303	.	TTA	T	3567.73	PASS	.	.
Chr1	927844	.	CAT	C	3593.73	PASS	.	.
Chr1	928005	.	GT	G	2483.73	PASS	.	.
Chr1	928051	.	G	GA	4468.73	PASS	.	.
Chr1	928271	.	G	GAAA	3372.73	PASS	.	.
Chr1	928623	.	AT	A	4056.73	PASS	.	.
Chr1	928665	.	G	GA	5518.73	PASS	.	.
Chr1	929189	.	TGG	T	2209.73	PASS	.	.
Chr1	929594	.	G	GA	3032.73	PASS	.	.
Chr1	929620	.	GA	G	2304.73	PASS	.	.
Chr1	929837	.	GT	G	3083.73	PASS	.	.
Chr1	930179	.	TG	T	5616.73	PASS	.	.
Chr1	930475	.	A	AC	3863.73	PASS	.	.
Chr1	930590	.	C	CA	738.73	PASS	.	.
Chr1	930672	.	TATATA	T	3592.73	PASS	.	.
Chr1	931548	.	AG	A	3755.73	PASS	.	.
Chr1	931638	.	AAGAAGAG	A	3958.73	PASS	.	.
Chr1	932040	.	C	CT	1519.73	PASS	.	.
Chr1	932885	.	AT	A	1935.73	PASS	.	.
Chr1	933160	.	T	TA	789.73	PASS	.	.
Chr1	940862	.	A	AGTGATGAGAACTTAGAGT	6459.73	PASS	.	.
Chr1	943907	.	C	CA	2142.73	PASS	.	.
Chr1	944428	.	GT	G	4870.73	PASS	.	.
Chr1	944527	.	CA	C	1306.73	PASS	.	.
Chr1	954283	.	CT	C	2432.73	PASS	.	.
Chr1	956199	.	G	GT	3402.73	PASS	.	.
Chr1	967232	.	GA	G	1816.73	PASS	.	.
Chr1	971190	.	ATTTT	A	4714.73	PASS	.	.
Chr1	972567	.	C	CTA	1492.73	PASS	.	.
Chr1	973013	.	TTATATATATA	T	2558.73	PASS	.	.
Chr1	973717	.	TA	T	2448.73	PASS	.	.
Chr1	974612	.	A	AATATAT	916.73	PASS	.	.
Chr1	974685	.	TTA	T	525.73	PASS	.	.
Chr1	975372	.	TA	T	2657.73	PASS	.	.
Chr1	976724	.	TTAAAC	T	3389.73	PASS	.	.
Chr1	977013	.	TA	T	3092.73	PASS	.	.
Chr1	977576	.	AATGATGATG	A	3743.73	PASS	.	.
Chr1	982252	.	TA	T	3982.73	PASS	.	.
Chr1	983522	.	TCTAGA	T	4425.73	PASS	.	.
Chr1	984292	.	G	GTTC	6037.73	PASS	.	.
Chr1	984490	.	GT	G	1339.73	PASS	.	.
Chr1	987450	.	TAA	T	970.73	PASS	.	.
Chr1	987453	.	AAAAT	A	30.73	PASS	.	.
Chr1	993202	.	CA	C	43.73	PASS	.	.
Chr1	993862	.	C	CG	3607.73	PASS	.	.
Chr1	995213	.	T	TA	5339.73	PASS	.	.
Chr1	1000801	.	A	AC	3388.73	PASS	.	.
Chr1	1001128	.	CTA	C	2960.73	PASS	.	.
Chr1	1001207	.	C	CT	2208.73	PASS	.	.
Chr1	1001759	.	T	TAAC	4597.73	PASS	.	.
Chr1	1001764	.	T	TTAAAAAC	4546.73	PASS	.	.
Chr1	1002108	.	A	AT	984.19	PASS	.	.
Chr1	1004050	.	TA	T	2199.73	PASS	.	.
Chr1	1004336	.	TAACTAC	T	5302.73	PASS	.	.
Chr1	1004657	.	AC	A	5294.73	PASS	.	.
Chr1	1004977	.	T	TTG	3670.73	PASS	.	.
Chr1	1005698	.	GT	G	6016.73	PASS	.	.
Chr1	1005825	.	AT	A	5988.73	PASS	.	.
Chr1	1006153	.	AT	A	4459.73	PASS	.	.
Chr1	1006505	.	GT	G	2635.73	PASS	.	.
Chr1	1007270	.	A	AT	2457.73	PASS	.	.
Chr1	1008566	.	TA	T	4687.73	PASS	.	.
Chr1	1008768	.	GT	G	3202.73	PASS	.	.
Chr1	1008904	.	TTG	T	4334.73	PASS	.	.
Chr1	1009192	.	T	TC	5216.73	PASS	.	.
Chr1	1009197	.	T	TACGA	5498.73	PASS	.	.
Chr1	1009198	.	T	TA	5510.73	PASS	.	.
Chr1	1009211	.	T	TTATTGAG	5492.73	PASS	.	.
Chr1	1009405	.	T	TG	2162.73	PASS	.	.
Chr1	1009414	.	CT	C	1807.73	PASS	.	.
Chr1	1009466	.	A	ATATGAAAAG	232.80	PASS	.	.
Chr1	1010031	.	CTTGTCTTCCTCG	C	4405.73	PASS	.	.
Chr1	1010988	.	G	GT	1177.73	PASS	.	.
Chr1	1011047	.	TA	T	2707.73	PASS	.	.
Chr1	1011222	.	A	AATTGGTTTTG	4280.73	PASS	.	.
Chr1	1011225	.	A	AGTTTATTAGGCC	4462.73	PASS	.	.
Chr1	1011227	.	ACCGGAT	A	4455.73	PASS	.	.
Chr1	1012021	.	ACC	A	5862.73	PASS	.	.
Chr1	1012687	.	C	CCGCGTTGCGAAA	4999.73	PASS	.	.
Chr1	1012757	.	GTAATAT	G	5798.73	PASS	.	.
Chr1	1012923	.	CAA	C	2868.73	PASS	.	.
Chr1	1012981	.	T	TC	3797.73	PASS	.	.
Chr1	1013649	.	GA	G	1455.73	PASS	.	.
Chr1	1015106	.	TGA	T	4727.73	PASS	.	.
Chr1	1017929	.	T	TA	1293.73	PASS	.	.
Chr1	1018691	.	C	CGAT	3906.73	PASS	.	.
Chr1	1021946	.	GCTCTCTCTCTCTCTCT	G	3796.73	PASS	.	.
Chr1	1022047	.	C	CAT	4683.73	PASS	.	.
Chr1	1022385	.	T	TAAC	5967.73	PASS	.	.
Chr1	1022787	.	CA	C	1919.73	PASS	.	.
Chr1	1022968	.	TA	T	4010.73	PASS	.	.
Chr1	1023196	.	GTATATAGTA	G	4751.73	PASS	.	.
Chr1	1023294	.	G	GC	4873.73	PASS	.	.
Chr1	1023329	.	AAAT	A	4817.73	PASS	.	.
Chr1	1023604	.	GT	G	3283.73	PASS	.	.
Chr1	1023655	.	G	GACAAA	5455.73	PASS	.	.
Chr1	1023660	.	C	CA	5649.73	PASS	.	.
Chr1	1023947	.	AG	A	2750.73	PASS	.	.
Chr1	1028107	.	CA	C	3018.73	PASS	.	.
Chr1	1029030	.	TA	T	3127.73	PASS	.	.
Chr1	1029061	.	T	TA	3039.73	PASS	.	.
Chr1	1030458	.	AC	A	818.73	PASS	.	.
Chr1	1031183	.	G	GTTT	3667.73	PASS	.	.
Chr1	1036187	.	G	GGA	2450.73	PASS	.	.
Chr1	1036502	.	CA	C	3153.73	PASS	.	.
Chr1	1042228	.	TG	T	3550.73	PASS	.	.
Chr1	1044028	.	GT	G	5252.73	PASS	.	.
Chr1	1044214	.	C	CAA	1778.77	PASS	.	.
Chr1	1044540	.	G	GT	2761.73	PASS	.	.
Chr1	1044591	.	T	TA	4203.73	PASS	.	.
Chr1	1044990	.	AC	A	770.73	PASS	.	.
Chr1	1045554	.	AT	A	2805.73	PASS	.	.
Chr1	1048520	.	GGAAGAT	G	4484.73	PASS	.	.
Chr1	1048858	.	ACTTCTTTTCCTCTTCCTTCTT	A	4970.73	PASS	.	.
Chr1	1049470	.	G	GT	21.76	PASS	.	.
Chr1	1056810	.	GA	G	2063.73	PASS	.	.
Chr1	1059517	.	TTC	T	2796.73	PASS	.	.
Chr1	1059639	.	G	GT	918.73	PASS	.	.
Chr1	1070641	.	CAACAAACA	C	4412.73	PASS	.	.
Chr1	1072514	.	A	AC	4499.73	PASS	.	.
Chr1	1073374	.	GCTT	G	3619.73	PASS	.	.
Chr1	1076964	.	GT	G	1986.73	PASS	.	.
Chr1	1078996	.	AAGG	A	4262.73	PASS	.	.
Chr1	1079080	.	TAACAA	T	5023.73	PASS	.	.
Chr1	1084300	.	AG	A	2762.73	PASS	.	.
Chr1	1084753	.	TA	T	2496.73	PASS	.	.
Chr1	1084950	.	T	TA	3161.73	PASS	.	.
Chr1	1084952	.	T	TTTGATATTCTTTAGCTTTTTTTTTTTTTGGTAAGG	4759.73	PASS	.	.
Chr1	1085825	.	TTGTCTGCG	T	5435.73	PASS	.	.
Chr1	1098343	.	CATTCTTGTTGAATGT	C	5100.73	PASS	.	.
Chr1	1100068	.	C	CT	5354.73	PASS	.	.
Chr1	1100643	.	AC	A	2911.73	PASS	.	.
Chr1	1101079	.	CAT	C	3841.73	PASS	.	.
Chr1	1102226	.	CTT	C	3499.73	PASS	.	.
Chr1	1103632	.	TATATAAATCCA	T	5133.73	PASS	.	.
Chr1	1114152	.	CA	C	3381.73	PASS	.	.
Chr1	1114283	.	C	CCT	1846.73	PASS	.	.
Chr1	1114420	.	ATC	A	3665.73	PASS	.	.
Chr1	1121544	.	G	GA	4096.73	PASS	.	.
Chr1	1122526	.	CA	C	739.73	PASS	.	.
Chr1	1122900	.	A	ATAAT	5611.73	PASS	.	.
Chr1	1123922	.	A	AT	1957.73	PASS	.	.
Chr1	1124212	.	AT	A	1514.73	PASS	.	.
Chr1	1124386	.	CA	C	1458.73	PASS	.	.
Chr1	1124769	.	A	AT	5871.73	PASS	.	.
Chr1	1127349	.	C	CG	2732.73	PASS	.	.
Chr1	1130515	.	A	ATTTTT	3261.73	PASS	.	.
Chr1	1130716	.	GT	G	2653.73	PASS	.	.
Chr1	1131991	.	T	TAG	4870.73	PASS	.	.
Chr1	1132096	.	C	CT	2369.73	PASS	.	.
Chr1	1132121	.	G	GA	2291.73	PASS	.	.
Chr1	1132176	.	TAA	T	4413.73	PASS	.	.
Chr1	1132252	.	T	TCAAAGTATTGGG	4969.73	PASS	.	.
Chr1	1135176	.	C	CAA	1792.73	PASS	.	.
Chr1	1136190	.	ATCCACGTGTCTAAAACCCG	A	6328.73	PASS	.	.
Chr1	1139305	.	GATATATATAT	G	5751.73	PASS	.	.
Chr1	1140518	.	A	AC	3749.73	PASS	.	.
Chr1	1141808	.	C	CCA	5147.73	PASS	.	.
Chr1	1142103	.	GT	G	3512.73	PASS	.	.
Chr1	1142564	.	A	AGAAATGAGGAAAT	6824.73	PASS	.	.
Chr1	1143058	.	ATT	A	3140.73	PASS	.	.
Chr1	1143121	.	TCGGCC	T	1857.73	PASS	.	.
Chr1	1143207	.	AT	A	838.77	PASS	.	.
Chr1	1143544	.	CA	C	3336.73	PASS	.	.
Chr1	1146404	.	A	AAGAG	3816.73	PASS	.	.
Chr1	1146465	.	TTTTTG	T	4220.73	PASS	.	.
Chr1	1146883	.	TC	T	3927.73	PASS	.	.
Chr1	1148498	.	T	TCAAATTAGACAAAGAAAGAAAGAAA	4260.73	PASS	.	.
Chr1	1157765	.	TGAGAGAGAGA	T	1525.73	PASS	.	.
Chr1	1159022	.	A	ACC	5226.73	PASS	.	.
Chr1	1159023	.	T	TTC	5406.73	PASS	.	.
Chr1	1159024	.	A	AGCAATCAAAGC	5407.73	PASS	.	.
Chr1	1159099	.	TA	T	4550.73	PASS	.	.
Chr1	1159275	.	T	TAAG	5464.73	PASS	.	.
Chr1	1160978	.	TG	T	628.73	PASS	.	.
Chr1	1161025	.	TA	T	644.73	PASS	.	.
Chr1	1161222	.	C	CTAAT	187.73	PASS	.	.
Chr1	1161227	.	TGC	T	40.73	PASS	.	.
Chr1	1161486	.	A	AT	3986.73	PASS	.	.
Chr1	1161901	.	GTA	G	4666.73	PASS	.	.
Chr1	1162033	.	TG	T	1539.73	PASS	.	.
Chr1	1163766	.	T	TA	3289.73	PASS	.	.
Chr1	1169664	.	T	TAA	3348.73	PASS	.	.
Chr1	1170227	.	G	GAA	2769.73	PASS	.	.
Chr1	1170290	.	AAAT	A	5476.73	PASS	.	.
Chr1	1171283	.	AT	A	4707.73	PASS	.	.
Chr1	1171490	.	A	AT	2153.73	PASS	.	.
Chr1	1171581	.	TA	T	2276.73	PASS	.	.
Chr1	1172022	.	GAACTCCGCTGTAATTGATCGAAGATTATCCAAAAA	G	5082.73	PASS	.	.
Chr1	1172151	.	T	TGTTA	5759.73	PASS	.	.
Chr1	1172668	.	A	ACAAAACGTTTTTAATTGGGCCTAACTTTTAAGCC	5851.73	PASS	.	.
Chr1	1173349	.	A	AAAGATATT	5416.73	PASS	.	.
Chr1	1173503	.	T	TC	5333.73	PASS	.	.
Chr1	1173541	.	G	GTA	6648.73	PASS	.	.
Chr1	1173546	.	G	GTA	6838.73	PASS	.	.
Chr1	1183209	.	C	CA	31.77	PASS	.	.
Chr1	1188939	.	AACTTGGTGTTTGGTTATAAAAT	A	5844.73	PASS	.	.
Chr1	1190310	.	G	GA	1588.73	PASS	.	.
Chr1	1197044	.	G	GT	6418.77	PASS	.	.
Chr1	1198565	.	A	AAACT	7037.73	PASS	.	.
Chr1	1201460	.	AT	A	2720.73	PASS	.	.
Chr1	1205366	.	C	CT	2310.73	PASS	.	.
Chr1	1207042	.	C	CTA	3051.73	PASS	.	.
Chr1	1208723	.	TC	T	3734.73	PASS	.	.
Chr1	1216748	.	GAA	G	6121.73	PASS	.	.
Chr1	1217661	.	ATTAACGGTCACAAAATCACAGT	A	4417.73	PASS	.	.
Chr1	1217718	.	A	AC	4086.73	PASS	.	.
Chr1	1220409	.	GATC	G	5945.73	PASS	.	.
Chr1	1220736	.	AT	A	3989.73	PASS	.	.
Chr1	1220884	.	C	CTATAAATTACACCCTTCAATT	6827.73	PASS	.	.
Chr1	1220896	.	T	TCTAA	6676.73	PASS	.	.
Chr1	1220899	.	AG	A	6577.73	PASS	.	.
Chr1	1224066	.	AG	A	4403.73	PASS	.	.
Chr1	1224464	.	GA	G	3600.73	PASS	.	.
Chr1	1224678	.	T	TG	3803.73	PASS	.	.
Chr1	1228193	.	T	TTA	4466.73	PASS	.	.
Chr1	1231136	.	CTT	C	4588.73	PASS	.	.
Chr1	1231478	.	AT	A	3127.73	PASS	.	.
Chr1	1231550	.	ACTCTCTCT	A	5729.73	PASS	.	.
Chr1	1231616	.	C	CA	2624.73	PASS	.	.
Chr1	1232440	.	TA	T	3170.73	PASS	.	.
Chr1	1233139	.	C	CT	2962.73	PASS	.	.
Chr1	1233630	.	T	TAC	6336.73	PASS	.	.
Chr1	1233767	.	C	CT	2392.73	PASS	.	.
Chr1	1233807	.	CA	C	5463.73	PASS	.	.
Chr1	1234034	.	A	AC	4202.73	PASS	.	.
Chr1	1234101	.	TTA	T	6566.73	PASS	.	.
Chr1	1234413	.	ATT	A	4604.73	PASS	.	.
Chr1	1234932	.	GTCAT	G	3934.73	PASS	.	.
Chr1	1234981	.	ACAC	A	5351.73	PASS	.	.
Chr1	1235140	.	A	AACTG	6446.73	PASS	.	.
Chr1	1237152	.	T	TGAATTGA	3670.73	PASS	.	.
Chr1	1239112	.	A	AT	2509.73	PASS	.	.
Chr1	1239339	.	AT	A	63.73	PASS	.	.
Chr1	1240394	.	CCT	C	2882.73	PASS	.	.
Chr1	1242650	.	G	GAAGGAT	6353.73	PASS	.	.
Chr1	1243266	.	CTTTTTTTTTT	C	329.73	PASS	.	.
Chr1	1244031	.	C	CAGACAGTG	5102.73	PASS	.	.
Chr1	1244247	.	C	CA	1445.77	PASS	.	.
Chr1	1244645	.	TA	T	5073.73	PASS	.	.
Chr1	1244961	.	T	TAGAA	5458.73	PASS	.	.
Chr1	1244978	.	AG	A	5418.73	PASS	.	.
Chr1	1245218	.	T	TA	5445.77	PASS	.	.
Chr1	1245272	.	T	TATTA	4358.73	PASS	.	.
Chr1	1246477	.	TAA	T	4867.73	PASS	.	.
Chr1	1246705	.	G	GAA	4159.73	PASS	.	.
Chr1	1248057	.	TA	T	4867.73	PASS	.	.
Chr1	1276514	.	GT	G	477.73	PASS	.	.
Chr1	1279216	.	G	GA	1721.73	PASS	.	.
Chr1	1288152	.	G	GT	1186.73	PASS	.	.
Chr1	1293802	.	A	AATAT	1925.73	PASS	.	.
Chr1	1300118	.	C	CATATATATAT	978.73	PASS	.	.
Chr1	1310245	.	AAT	A	111.73	PASS	.	.
Chr1	1339414	.	ATTTT	ATT	1004.73	PASS	.	.
Chr1	1377051	.	C	CA	3852.73	PASS	.	.
Chr1	1418485	.	G	GTT	693.73	PASS	.	.
Chr1	1418975	.	G	GA	2271.73	PASS	.	.
Chr1	1419027	.	GA	G	1365.73	PASS	.	.
Chr1	1419276	.	A	AAAAAAAAAAG	3425.73	PASS	.	.
Chr1	1421612	.	G	GA	2532.73	PASS	.	.
Chr1	1421790	.	CT	C	1841.73	PASS	.	.
Chr1	1425962	.	CTA	C	3617.73	PASS	.	.
Chr1	1426437	.	CTTG	C	3533.73	PASS	.	.
Chr1	1426494	.	TTCTTTCTCTTGA	T	3165.73	PASS	.	.
Chr1	1427189	.	TC	T	4176.73	PASS	.	.
Chr1	1427725	.	CTTTGTCCTGTTAATGAACCTTTGCATGGTTGTCTCTCTCGACGTTGCTTGTGCATGAACCTTGATTATTAGATTGCTTTATCT	C	5250.73	PASS	.	.
Chr1	1428719	.	T	TTGAA	6764.73	PASS	.	.
Chr1	1428722	.	G	GTTCTT	6577.73	PASS	.	.
Chr1	1428724	.	AG	A	6622.73	PASS	.	.
Chr1	1428868	.	TA	T	5654.73	PASS	.	.
Chr1	1429220	.	T	TC	4127.73	PASS	.	.
Chr1	1429270	.	TA	T	1652.73	PASS	.	.
Chr1	1431373	.	CTATATATATA	C	3935.73	PASS	.	.
Chr1	1432988	.	T	TA	3697.73	PASS	.	.
Chr1	1432989	.	T	TTG	3652.73	PASS	.	.
Chr1	1438205	.	ACTCACAAGATTT	A	5225.73	PASS	.	.
Chr1	1438580	.	CT	C	5115.73	PASS	.	.
Chr1	1438739	.	TTC	T	4930.73	PASS	.	.
Chr1	1440346	.	GTAAA	G	5756.73	PASS	.	.
Chr1	1440821	.	GT	G	5812.73	PASS	.	.
Chr1	1440964	.	T	TATAAAG	5276.73	PASS	.	.
Chr1	1441095	.	C	CAGCTTCTCAACT	5108.73	PASS	.	.
Chr1	1441443	.	TA	T	1251.73	PASS	.	.
Chr1	1444532	.	C	CATTTGATCTAAATATATACACTACA	351.73	PASS	.	.
Chr1	1444603	.	CTT	C	1084.73	PASS	.	.
Chr1	1444713	.	TGC	T	3094.73	PASS	.	.
Chr1	1444770	.	T	TCTCATTCTC	3607.73	PASS	.	.
Chr1	1444800	.	A	AGTTC	3188.01	PASS	.	.
Chr1	1444827	.	GGTCTGATTTTATTTTTCTCCGACCAAGTTTTA	G	3248.73	PASS	.	.
Chr1	1444953	.	GA	G	3293.73	PASS	.	.
Chr1	1445036	.	AT	A	2275.73	PASS	.	.
Chr1	1445101	.	GC	G	3592.73	PASS	.	.
Chr1	1445193	.	C	CT	4726.73	PASS	.	.
Chr1	1445248	.	AAATTTTCACTTCTTATTTTTAGACAAGTTTTTTTTTTTTTTTTTTTTTT	A	4570.73	PASS	.	.
Chr1	1446433	.	TCAA	T	58.73	PASS	.	.
Chr1	1447001	.	CT	C	6114.73	PASS	.	.
Chr1	1456725	.	A	AT	3112.73	PASS	.	.
Chr1	1458883	.	C	CTT	3233.06	PASS	.	.
Chr1	1458977	.	ACCGGTTGGG	A	4439.73	PASS	.	.
Chr1	1460265	.	TTTGCTTATCATATATAGCCCTCCCTTA	T	5559.73	PASS	.	.
Chr1	1460784	.	ATCATAGCCTATGAT	A	6231.73	PASS	.	.
Chr1	1461231	.	AG	A	3103.73	PASS	.	.
Chr1	1463756	.	A	AT	244.74	PASS	.	.
Chr1	1463815	.	TG	T	277.77	PASS	.	.
Chr1	1467052	.	CA	C	1927.73	PASS	.	.
Chr1	1468741	.	C	CAG	4713.73	PASS	.	.
Chr1	1468858	.	A	AC	7068.73	PASS	.	.
Chr1	1469151	.	TC	T	2858.73	PASS	.	.
Chr1	1469617	.	C	CAA	1500.73	PASS	.	.
Chr1	1472561	.	T	TG	3587.73	PASS	.	.
Chr1	1476302	.	TGGAAAATTAA	T	4475.73	PASS	.	.
Chr1	1476478	.	T	TGGAGAAAGAAAAAAA	4822.73	PASS	.	.
Chr1	1476479	.	C	CTA	4732.73	PASS	.	.
Chr1	1476481	.	T	TCTC	4507.73	PASS	.	.
Chr1	1476488	.	CG	C	4364.73	PASS	.	.
Chr1	1477494	.	AT	A	1440.73	PASS	.	.
Chr1	1481660	.	C	CG	5108.73	PASS	.	.
Chr1	1482322	.	TAGTGAAA	T	5386.73	PASS	.	.
Chr1	1486179	.	G	GTTATTGTTA	4051.73	PASS	.	.
Chr1	1486706	.	T	TTA	4276.73	PASS	.	.
Chr1	1486739	.	TGA	T	4807.73	PASS	.	.
Chr1	1486948	.	A	AAG	6062.73	PASS	.	.
Chr1	1486952	.	ACAGC	A	6033.73	PASS	.	.
Chr1	1487029	.	GTT	G	5308.73	PASS	.	.
Chr1	1487130	.	CATTTTCT	C	4957.73	PASS	.	.
Chr1	1487197	.	T	TTTATGAAC	5822.73	PASS	.	.
Chr1	1487237	.	C	CA	5758.73	PASS	.	.
Chr1	1487326	.	TCAAAGTCCCATATTTAGCTTATCAAAGCACCTTAAAGAAAATGTATTTAGTAGACCTATG	T	5336.73	PASS	.	.
Chr1	1487491	.	G	GAA	3116.73	PASS	.	.
Chr1	1487522	.	CT	C	4882.73	PASS	.	.
Chr1	1487983	.	TTCGA	T	5578.73	PASS	.	.
Chr1	1488165	.	CT	C	3909.73	PASS	.	.
Chr1	1488200	.	G	GTGTTTAC	5310.73	PASS	.	.
Chr1	1489903	.	TC	T	5371.73	PASS	.	.
Chr1	1490135	.	G	GA	6066.73	PASS	.	.
Chr1	1490452	.	AATTTCTCTTCT	A	6111.73	PASS	.	.
Chr1	1490666	.	CA	C	2845.73	PASS	.	.
Chr1	1490883	.	C	CT	2639.73	PASS	.	.
Chr1	1490945	.	G	GACGGA	4790.73	PASS	.	.
Chr1	1491095	.	C	CTTTTTTTTTTTTTGACA	4414.73	PASS	.	.
Chr1	1491436	.	T	TTC	5497.73	PASS	.	.
Chr1	1491640	.	A	ATTTTCAGTACG	5341.73	PASS	.	.
Chr1	1491775	.	AT	A	3387.73	PASS	.	.
Chr1	1492290	.	A	AAAATGAAGAACC	6622.73	PASS	.	.
Chr1	1492301	.	AT	A	5992.73	PASS	.	.
Chr1	1492427	.	CAGACATTTCAGTG	C	5600.73	PASS	.	.
Chr1	1492813	.	A	AT	4490.73	PASS	.	.
Chr1	1493011	.	TA	T	3165.73	PASS	.	.
Chr1	1493149	.	C	CTGA	3517.73	PASS	.	.
Chr1	1493261	.	CAA	C	5396.73	PASS	.	.
Chr1	1493431	.	TATA	T	6372.73	PASS	.	.
Chr1	1493594	.	GCAACAA	G	5129.73	PASS	.	.
Chr1	1493726	.	A	AAAAAAAAG	5852.73	PASS	.	.
Chr1	1493729	.	C	CTTTTTCT	6532.73	PASS	.	.
Chr1	1493735	.	A	AGGCT	6352.73	PASS	.	.
Chr1	1493738	.	A	ATTTAGAGAGTTTAAAGAT	6982.73	PASS	.	.
Chr1	1494588	.	TAAAAAA	T	5522.73	PASS	.	.
Chr1	1494704	.	C	CTATATA	4461.73	PASS	.	.
Chr1	1495661	.	A	AAAACC	2570.73	PASS	.	.
Chr1	1495849	.	A	AT	2135.73	PASS	.	.
Chr1	1496376	.	GGTGGTAGATCAAT	G	5231.73	PASS	.	.
Chr1	1497282	.	GT	G	870.86	PASS	.	.
Chr1	1502880	.	AG	A	4884.73	PASS	.	.
Chr1	1504068	.	A	ATTAT	4687.73	PASS	.	.
Chr1	1504126	.	CAAG	C	4623.73	PASS	.	.
Chr1	1504442	.	TTTA	T	5601.73	PASS	.	.
Chr1	1504564	.	T	TG	4329.73	PASS	.	.
Chr1	1504582	.	TTG	T	4370.73	PASS	.	.
Chr1	1504655	.	GTCACTCC	G	4846.73	PASS	.	.
Chr1	1504699	.	T	TA	5857.73	PASS	.	.
Chr1	1504729	.	CTA	C	5454.73	PASS	.	.
Chr1	1504813	.	AT	A	4631.73	PASS	.	.
Chr1	1504969	.	AT	A	4956.73	PASS	.	.
Chr1	1505199	.	C	CT	4625.73	PASS	.	.
Chr1	1505414	.	AAATC	A	5254.73	PASS	.	.
Chr1	1505500	.	CT	C	6206.73	PASS	.	.
Chr1	1506008	.	TCTC	T	5334.73	PASS	.	.
Chr1	1508477	.	TC	T	2942.73	PASS	.	.
Chr1	1509556	.	G	GA	3834.73	PASS	.	.
Chr1	1510451	.	A	AGAAG	4254.73	PASS	.	.
Chr1	1512772	.	A	ATGATATGTG	6406.73	PASS	.	.
Chr1	1513924	.	CA	C	3293.73	PASS	.	.
Chr1	1519418	.	AG	A	3972.73	PASS	.	.
Chr1	1519978	.	AC	A	4860.73	PASS	.	.
Chr1	1520159	.	T	TA	3184.65	PASS	.	.
Chr1	1520188	.	ATTTTAGTTTTTTCTTTTTTTTTTTTTTTTTT	A	5837.73	PASS	.	.
Chr1	1522716	.	AT	A	2204.73	PASS	.	.
Chr1	1522764	.	GTTTT	G	4477.73	PASS	.	.
Chr1	1522817	.	C	CGGTTAAT	5809.73	PASS	.	.
Chr1	1523074	.	TATAAAAATATTGTTTAAAAAACATTTTTAAATAAA	T	3930.73	PASS	.	.
Chr1	1523377	.	G	GGT	1425.73	PASS	.	.
Chr1	1523380	.	A	AAACTATATTGAACCGATGACGCCTCTTAGGGGTTTGGACGTTGTGTCCAATTAGTTTACACAAAATTTAAAAATTTAACACATATAAGAAAAAACTTTATAGTTTTTACCTTATAGTTTTAATGGTAATAATACAAAATATAGTTTTAAAAACGTTTTTAAATAAAATAAAAATAAATGTTAAAAAGTTAAATTAGGTG	5286.73	PASS	.	.
Chr1	1523499	.	T	TA	3940.73	PASS	.	.
Chr1	1524736	.	T	TAAAATATAAGG	5859.73	PASS	.	.
Chr1	1525016	.	C	CA	3785.73	PASS	.	.
Chr1	1525241	.	T	TG	7489.73	PASS	.	.
Chr1	1525594	.	TA	T	5497.73	PASS	.	.
Chr1	1525650	.	CA	C	2195.73	PASS	.	.
Chr1	1527369	.	CA	C	3129.73	PASS	.	.
Chr1	1528040	.	GT	G	1148.73	PASS	.	.
Chr1	1528479	.	T	TAAA	6402.73	PASS	.	.
Chr1	1528700	.	TA	T	2091.73	PASS	.	.
Chr1	1528868	.	GT	G	551.73	PASS	.	.
Chr1	1529069	.	A	AT	5216.73	PASS	.	.
Chr1	1529517	.	C	CTT	3370.73	PASS	.	.
Chr1	1530067	.	TTC	T	6087.73	PASS	.	.
Chr1	1530741	.	ATACT	A	5336.73	PASS	.	.
Chr1	1535250	.	A	ATAAG	5479.73	PASS	.	.
Chr1	1535435	.	T	TATA	4490.73	PASS	.	.
Chr1	1535478	.	C	CAA	1765.73	PASS	.	.
Chr1	1535552	.	A	ATT	3885.73	PASS	.	.
Chr1	1535554	.	AT	A	3885.73	PASS	.	.
Chr1	1537858	.	GT	G	2556.73	PASS	.	.
Chr1	1541114	.	A	AT	6009.73	PASS	.	.
Chr1	1541163	.	AG	A	6352.73	PASS	.	.
Chr1	1541365	.	AGTTTGGTTCAGCTTC	A	4516.73	PASS	.	.
Chr1	1544095	.	T	TGAACGATAACACTGACGAATTCGAGA	4544.73	PASS	.	.
Chr1	1544735	.	A	AT	3489.73	PASS	.	.
Chr1	1544773	.	A	AT	578.73	PASS	.	.
Chr1	1545574	.	TATGA	T	7410.73	PASS	.	.
Chr1	1545627	.	A	AACAGCCAAATGATTATG	8144.73	PASS	.	.
Chr1	1545629	.	C	CATGT	8261.73	PASS	.	.
Chr1	1545933	.	GT	G	2116.73	PASS	.	.
Chr1	1545974	.	C	CA	2641.73	PASS	.	.
Chr1	1546090	.	TA	T	3541.73	PASS	.	.
Chr1	1546171	.	AG	A	3612.73	PASS	.	.
Chr1	1547977	.	G	GA	3318.73	PASS	.	.
Chr1	1548103	.	T	TG	4416.73	PASS	.	.
Chr1	1549256	.	C	CT	3087.73	PASS	.	.
Chr1	1549270	.	A	AT	6585.73	PASS	.	.
Chr1	1549440	.	G	GTATA	6039.73	PASS	.	.
Chr1	1549579	.	TTGAATTG	T	6841.73	PASS	.	.
Chr1	1549676	.	T	TTA	6146.73	PASS	.	.
Chr1	1549741	.	A	AC	6850.73	PASS	.	.
Chr1	1549852	.	TG	T	5891.73	PASS	.	.
Chr1	1550440	.	AT	A	4642.73	PASS	.	.
Chr1	1550572	.	T	TAAAAAA	4712.73	PASS	.	.
Chr1	1552264	.	GTGA	G	4240.73	PASS	.	.
Chr1	1552695	.	T	TA	2848.73	PASS	.	.
Chr1	1553094	.	C	CT	5952.73	PASS	.	.
Chr1	1553097	.	ATG	A	5924.73	PASS	.	.
Chr1	1553791	.	A	AT	4831.73	PASS	.	.
Chr1	1554236	.	G	GT	1797.73	PASS	.	.
Chr1	1554318	.	GTT	G	3213.72	PASS	.	.
Chr1	1554555	.	A	AATATAT	4773.73	PASS	.	.
Chr1	1558004	.	T	TCA	5548.73	PASS	.	.
Chr1	1558041	.	AAAAAAAAGGATT	A	6312.73	PASS	.	.
Chr1	1559602	.	GA	G	5345.73	PASS	.	.
Chr1	1559711	.	G	GA	4930.73	PASS	.	.
Chr1	1559935	.	A	ATT	5082.73	PASS	.	.
Chr1	1559936	.	A	ACAAG	5082.73	PASS	.	.
Chr1	1559975	.	AGCGT	A	4398.73	PASS	.	.
Chr1	1560455	.	CA	C	2933.73	PASS	.	.
Chr1	1560670	.	G	GATAGTT	6131.73	PASS	.	.
Chr1	1560674	.	A	AC	6307.73	PASS	.	.
Chr1	1561265	.	TA	T	4729.73	PASS	.	.
Chr1	1561947	.	AT	A	2964.73	PASS	.	.
Chr1	1562141	.	CTAAT	C	5237.73	PASS	.	.
Chr1	1562552	.	C	CT	4735.73	PASS	.	.
Chr1	1562955	.	AT	A	4237.73	PASS	.	.
Chr1	1563115	.	ACG	A	4416.73	PASS	.	.
Chr1	1563308	.	ATCCTT	A	4469.73	PASS	.	.
Chr1	1563507	.	C	CA	4107.73	PASS	.	.
Chr1	1563512	.	G	GAGGTTCCT	4602.73	PASS	.	.
Chr1	1563540	.	AT	A	4721.73	PASS	.	.
Chr1	1563708	.	C	CTTTGACATTTAACAAATATGCAGCAAGGA	5749.73	PASS	.	.
Chr1	1563749	.	CAAAGATAT	C	4650.73	PASS	.	.
Chr1	1564127	.	CA	C	1825.73	PASS	.	.
Chr1	1564282	.	AG	A	2310.73	PASS	.	.
Chr1	1564432	.	A	AGCCTTTGATT	367.74	PASS	.	.
Chr1	1564433	.	CAAAAAACAAAAAAA	C	367.74	PASS	.	.
Chr1	1564484	.	T	TTCTTCAAAGTTAACACTTTTGCCGTCATCAGTTGATAAACTAAAGATGGTCACGGCCACGGCCGCTACAGGAAGCTCTAGCTATCGTCACTACGACATCAAAGAAGGTGGTGACTTGATCAGTAGGTTGC	932.73	PASS	.	.
Chr1	1565110	.	CACTTCTTACATTGGCG	C	4683.73	PASS	.	.
Chr1	1565777	.	T	TTTG	5953.73	PASS	.	.
Chr1	1565778	.	A	ATGAATACTT	5953.73	PASS	.	.
Chr1	1566155	.	G	GT	4793.73	PASS	.	.
Chr1	1566292	.	G	GC	5148.73	PASS	.	.
Chr1	1567414	.	GA	G	3732.73	PASS	.	.
Chr1	1567540	.	AAG	A	5722.73	PASS	.	.
Chr1	1567734	.	GATCC	G	5532.73	PASS	.	.
Chr1	1567816	.	G	GT	4552.73	PASS	.	.
Chr1	1567822	.	A	AT	4417.73	PASS	.	.
Chr1	1567835	.	A	AAT	4193.73	PASS	.	.
Chr1	1567899	.	T	TATGGTCTGGTGTTCAAAAAAAAAAAA	5100.73	PASS	.	.
Chr1	1568043	.	ATTTT	A	4622.73	PASS	.	.
Chr1	1568107	.	AG	A	4790.73	PASS	.	.
Chr1	1568652	.	GA	G	5362.73	PASS	.	.
Chr1	1569309	.	GA	G	2435.73	PASS	.	.
Chr1	1569355	.	G	GTTTT	4192.73	PASS	.	.
Chr1	1569370	.	AAC	A	910.19	PASS	.	.
Chr1	1572710	.	TA	T	6024.73	PASS	.	.
Chr1	1573025	.	C	CGT	4198.73	PASS	.	.
Chr1	1573454	.	C	CTT	4307.73	PASS	.	.
Chr1	1573463	.	AT	A	4421.73	PASS	.	.
Chr1	1573494	.	AC	A	3093.73	PASS	.	.
Chr1	1574997	.	C	CTTTTTAA	3868.73	PASS	.	.
Chr1	1575034	.	T	TATTTA	3709.73	PASS	.	.
Chr1	1575366	.	CCCGG	C	6241.73	PASS	.	.
Chr1	1575480	.	TG	T	5497.73	PASS	.	.
Chr1	1575679	.	GA	G	1511.73	PASS	.	.
Chr1	1579208	.	AGCGAAATC	A	5408.73	PASS	.	.
Chr1	1582653	.	G	GT	67.73	PASS	.	.
Chr1	1583515	.	C	CAAA	1342.73	PASS	.	.
Chr1	1585143	.	C	CT	3246.73	PASS	.	.
Chr1	1585267	.	TTTAAGGCCATTTAGCTAA	T	5153.73	PASS	.	.
Chr1	1588472	.	G	GTA	1160.73	PASS	.	.
Chr1	1588712	.	A	AC	4416.73	PASS	.	.
Chr1	1588714	.	A	AGTG	4540.73	PASS	.	.
Chr1	1589497	.	C	CAA	4755.73	PASS	.	.
Chr1	1589548	.	ATTCACATT	A	5028.73	PASS	.	.
Chr1	1589696	.	A	AGG	5142.73	PASS	.	.
Chr1	1589700	.	AAC	A	5244.73	PASS	.	.
Chr1	1590211	.	T	TACG	2701.73	PASS	.	.
Chr1	1590764	.	CAT	C	4011.73	PASS	.	.
Chr1	1591142	.	ATG	A	5497.73	PASS	.	.
Chr1	1591280	.	GATTA	G	5827.73	PASS	.	.
Chr1	1591395	.	GAA	G	4596.73	PASS	.	.
Chr1	1591604	.	C	CGGATCACG	6718.73	PASS	.	.
Chr1	1591667	.	T	TTATATGTAA	6927.73	PASS	.	.
Chr1	1591880	.	CAACCAAT	C	4836.73	PASS	.	.
Chr1	1592102	.	C	CAACATTCTCCGGAACGAATCAACTCTGGCTTTAATAGCCACCACAAATCTGTCCAAGCATACATACCCACTGGGGATTTGATTGATACCACTAGA	3922.73	PASS	.	.
Chr1	1592847	.	ATGT	A	3637.73	PASS	.	.
Chr1	1592967	.	A	AT	3094.73	PASS	.	.
Chr1	1593019	.	T	TA	5514.73	PASS	.	.
Chr1	1593090	.	TA	T	5587.73	PASS	.	.
Chr1	1593311	.	C	CTGAT	1472.73	PASS	.	.
Chr1	1593314	.	ACCTC	A	1496.73	PASS	.	.
Chr1	1593374	.	T	TA	2347.73	PASS	.	.
Chr1	1593378	.	TAGC	T	2347.73	PASS	.	.
Chr1	1593431	.	GA	G	2804.73	PASS	.	.
Chr1	1593540	.	GTTTT	G	3155.73	PASS	.	.
Chr1	1593996	.	A	ATG	1897.73	PASS	.	.
Chr1	1593997	.	A	AG	1897.73	PASS	.	.
Chr1	1595060	.	GA	G	3914.73	PASS	.	.
Chr1	1595261	.	G	GA	3572.73	PASS	.	.
Chr1	1595440	.	AAC	A	3964.73	PASS	.	.
Chr1	1595612	.	G	GA	2460.73	PASS	.	.
Chr1	1595624	.	AT	A	2555.73	PASS	.	.
Chr1	1595733	.	G	GT	3857.73	PASS	.	.
Chr1	1595774	.	A	ACC	3628.73	PASS	.	.
Chr1	1597879	.	A	AT	5695.73	PASS	.	.
Chr1	1598176	.	G	GTT	1817.73	PASS	.	.
Chr1	1598631	.	G	GA	3832.73	PASS	.	.
Chr1	1598693	.	C	CAAAAAAA	186.73	PASS	.	.
Chr1	1598711	.	A	AAAAG	1125.73	PASS	.	.
Chr1	1598781	.	C	CACA	4362.73	PASS	.	.
Chr1	1603825	.	G	GTAAAA	6853.73	PASS	.	.
Chr1	1605130	.	GT	G	4182.73	PASS	.	.
Chr1	1606520	.	T	TA	3331.73	PASS	.	.
Chr1	1611040	.	A	AAAAG	3437.73	PASS	.	.
Chr1	1611710	.	GAGAA	G	5171.73	PASS	.	.
Chr1	1611952	.	A	AT	3299.73	PASS	.	.
Chr1	1612020	.	C	CT	897.73	PASS	.	.
Chr1	1612048	.	T	TA	2338.73	PASS	.	.
Chr1	1612183	.	G	GT	2285.73	PASS	.	.
Chr1	1612403	.	T	TA	3619.73	PASS	.	.
Chr1	1617232	.	T	TTC	3784.73	PASS	.	.
Chr1	1622091	.	T	TTTC	6276.73	PASS	.	.
Chr1	1625656	.	G	GTT	2748.73	PASS	.	.
Chr1	1632746	.	TAA	T	5305.73	PASS	.	.
Chr1	1637113	.	A	AACT	4176.73	PASS	.	.
Chr1	1639242	.	GCT	G	4335.73	PASS	.	.
Chr1	1640747	.	ATTTTAGTTTCTC	A	4510.73	PASS	.	.
Chr1	1641887	.	TTG	T	4071.73	PASS	.	.
Chr1	1643105	.	A	AAATTGCGCACT	3183.75	PASS	.	.
Chr1	1643307	.	T	TATATA	957.14	PASS	.	.
Chr1	1643535	.	GA	G	1176.73	PASS	.	.
Chr1	1644047	.	A	AT	3401.73	PASS	.	.
Chr1	1647337	.	G	GT	3039.73	PASS	.	.
Chr1	1652672	.	GTA	G	3584.73	PASS	.	.
Chr1	1657431	.	C	CTT	5689.73	PASS	.	.
Chr1	1661030	.	CT	C	4954.73	PASS	.	.
Chr1	1661380	.	T	TGG	4683.73	PASS	.	.
Chr1	1662107	.	T	TTG	3818.73	PASS	.	.
Chr1	1667099	.	C	CA	2118.73	PASS	.	.
Chr1	1673691	.	C	CCTG	5158.73	PASS	.	.
Chr1	1674045	.	TTA	T	2537.73	PASS	.	.
Chr1	1676559	.	GT	G	4001.73	PASS	.	.
Chr1	1679082	.	A	AATAAAGAAACAGACAAACAGAGG	5862.73	PASS	.	.
Chr1	1679126	.	AT	A	1967.73	PASS	.	.
Chr1	1679221	.	GT	G	1338.73	PASS	.	.
Chr1	1679525	.	GT	G	2064.73	PASS	.	.
Chr1	1681903	.	ATAG	A	6592.73	PASS	.	.
Chr1	1682039	.	T	TA	2548.73	PASS	.	.
Chr1	1689718	.	G	GA	1444.92	PASS	.	.
Chr1	1690917	.	T	TTCCGA	4223.73	PASS	.	.
Chr1	1691303	.	T	TA	2672.73	PASS	.	.
Chr1	1691482	.	CT	C	1867.73	PASS	.	.
Chr1	1692150	.	ATGTTTGTGTTTG	A	4291.73	PASS	.	.
Chr1	1692231	.	AT	A	2854.73	PASS	.	.
Chr1	1692680	.	AT	A	733.73	PASS	.	.
Chr1	1694050	.	G	GTT	620.73	PASS	.	.
Chr1	1706123	.	CATATAT	C	2364.73	PASS	.	.
Chr1	1706300	.	A	AATAT	2365.73	PASS	.	.
Chr1	1706610	.	TA	T	2050.73	PASS	.	.
Chr1	1706910	.	G	GAAACAACT	5105.73	PASS	.	.
Chr1	1706915	.	C	CTTTCTTTCTTTTTTCACAACGA	5442.73	PASS	.	.
Chr1	1706963	.	GT	G	2836.73	PASS	.	.
Chr1	1707668	.	CAATTCGCGGGTTTG	C	6297.73	PASS	.	.
Chr1	1709344	.	TAGA	T	5114.73	PASS	.	.
Chr1	1714173	.	C	CA	3233.06	PASS	.	.
Chr1	1714221	.	TATA	T	4276.73	PASS	.	.
Chr1	1714572	.	CA	C	6009.73	PASS	.	.
Chr1	1714679	.	AGGCATGAGT	A	5232.73	PASS	.	.
Chr1	1714754	.	A	ATT	2203.73	PASS	.	.
Chr1	1714758	.	ATC	A	2203.73	PASS	.	.
Chr1	1714938	.	GAC	G	3488.73	PASS	.	.
Chr1	1715034	.	CT	C	3619.73	PASS	.	.
Chr1	1715181	.	A	AAGAGAG	4267.73	PASS	.	.
Chr1	1715244	.	CA	C	1843.73	PASS	.	.
Chr1	1715748	.	T	TG	2622.73	PASS	.	.
Chr1	1715862	.	CT	C	3130.73	PASS	.	.
Chr1	1715970	.	C	CA	3705.73	PASS	.	.
Chr1	1716189	.	A	AC	5956.73	PASS	.	.
Chr1	1716316	.	TTATCCTAGCTAGTTTTCATGG	T	5605.73	PASS	.	.
Chr1	1716493	.	GT	G	5778.73	PASS	.	.
Chr1	1716629	.	G	GCAAGTTTCTCTTCAT	7478.73	PASS	.	.
Chr1	1718612	.	GA	G	2157.73	PASS	.	.
Chr1	1718884	.	TCTAA	T	3648.73	PASS	.	.
Chr1	1718990	.	T	TAA	2459.73	PASS	.	.
Chr1	1719120	.	C	CG	2948.73	PASS	.	.
Chr1	1720606	.	T	TATAA	4176.73	PASS	.	.
Chr1	1720803	.	GTATATATATATATATATA	G	4833.73	PASS	.	.
Chr1	1721393	.	A	ACT	3599.73	PASS	.	.
Chr1	1723288	.	G	GA	5567.73	PASS	.	.
Chr1	1723689	.	GGTTAAAGTATTTTGAC	G	5436.73	PASS	.	.
Chr1	1724128	.	ATCACATATTAAGTTATAAAAAAAAAG	A	5122.73	PASS	.	.
Chr1	1724450	.	CT	C	2599.73	PASS	.	.
Chr1	1725020	.	A	ATCTCTTATGATGACAAAAAT	6997.73	PASS	.	.
Chr1	1725308	.	A	ACTT	5511.73	PASS	.	.
Chr1	1725309	.	G	GAGAC	5511.73	PASS	.	.
Chr1	1725339	.	TTAA	T	5458.73	PASS	.	.
Chr1	1725741	.	AGCTCGAGCC	A	4154.73	PASS	.	.
Chr1	1726387	.	TA	T	4261.73	PASS	.	.
Chr1	1729023	.	A	AAG	5117.73	PASS	.	.
Chr1	1729071	.	A	ATCACTAACGATCAAATGACTAGGTCAAATGACGGGATCCAAAGTCCGGTTAGTTTTCATATCGTTTTGTAAATCTAGTCAAAAACAAAAAAAAAATGCTAAATTCACATAACGATTAGAAAACAAATTGAATTTGTGAAT	580.73	PASS	.	.
Chr1	1737923	.	T	TA	2868.73	PASS	.	.
Chr1	1738861	.	GGTAAAATAATAAGTATTGAAATAA	G	4543.73	PASS	.	.
Chr1	1739083	.	TG	T	5178.73	PASS	.	.
Chr1	1739186	.	A	AG	4913.73	PASS	.	.
Chr1	1739624	.	AATAT	A	3711.73	PASS	.	.
Chr1	1739659	.	G	GA	2293.73	PASS	.	.
Chr1	1743224	.	CAA	C	3074.73	PASS	.	.
Chr1	1743495	.	A	AAAT	1817.73	PASS	.	.
Chr1	1743497	.	A	AAT	1700.73	PASS	.	.
Chr1	1743520	.	TTAA	T	4173.73	PASS	.	.
Chr1	1743702	.	G	GA	2738.73	PASS	.	.
Chr1	1743862	.	AT	A	3304.73	PASS	.	.
Chr1	1744401	.	T	TATTAAAAAG	6246.73	PASS	.	.
Chr1	1744435	.	C	CACCATTACCATAAA	5797.73	PASS	.	.
Chr1	1744510	.	T	TA	5452.73	PASS	.	.
Chr1	1744566	.	CG	C	4363.73	PASS	.	.
Chr1	1744762	.	ATCTC	A	3554.73	PASS	.	.
Chr1	1746652	.	T	TA	1548.73	PASS	.	.
Chr1	1749966	.	CT	C	5140.73	PASS	.	.
Chr1	1750153	.	G	GA	5651.73	PASS	.	.
Chr1	1750208	.	AT	A	5767.73	PASS	.	.
Chr1	1752954	.	C	CA	4721.73	PASS	.	.
Chr1	1760537	.	AT	A	4994.73	PASS	.	.
Chr1	1760826	.	GT	G	3227.04	PASS	.	.
Chr1	1764879	.	A	ACC	5324.73	PASS	.	.
Chr1	1766751	.	CT	C	2535.73	PASS	.	.
Chr1	1767664	.	CT	C	2038.73	PASS	.	.
Chr1	1771083	.	AAACTTAATTCAGGCAAACTTAATTCCTGTGGCAAACTTCTAATTCCTAACAGTTTATT	A	4121.73	PASS	.	.
Chr1	1771576	.	TC	T	203.73	PASS	.	.
Chr1	1771584	.	ATAACT	A	336.73	PASS	.	.
Chr1	1776790	.	AATCCTTTTGTTTTG	A	5828.73	PASS	.	.
Chr1	1780022	.	GT	G	1162.73	PASS	.	.
Chr1	1781832	.	CTTTTTTTTTT	C	608.73	PASS	.	.
Chr1	1786553	.	GT	G	1163.73	PASS	.	.
Chr1	1787318	.	A	ATT	3608.73	PASS	.	.
Chr1	1790222	.	AG	A	299.73	PASS	.	.
Chr1	1796748	.	C	CAA	1278.73	PASS	.	.
Chr1	1802627	.	CAT	C	3836.73	PASS	.	.
Chr1	1815535	.	G	GCT	3188.80	PASS	.	.
Chr1	1817085	.	T	TA	4422.73	PASS	.	.
Chr1	1817360	.	T	TA	3122.73	PASS	.	.
Chr1	1817558	.	AT	A	1842.73	PASS	.	.
Chr1	1818144	.	CT	C	6562.73	PASS	.	.
Chr1	1820128	.	CAAA	C	652.73	PASS	.	.
Chr1	1822328	.	CGAAAGA	C	5627.73	PASS	.	.
Chr1	1822570	.	A	AATT	6856.73	PASS	.	.
Chr1	1822908	.	T	TCAAGGGTTTTGAA	7198.73	PASS	.	.
Chr1	1823016	.	A	AT	6922.73	PASS	.	.
Chr1	1823062	.	AC	A	3737.73	PASS	.	.
Chr1	1823149	.	TATCGAA	T	5763.73	PASS	.	.
Chr1	1823229	.	C	CA	3751.73	PASS	.	.
Chr1	1823320	.	A	AG	6213.73	PASS	.	.
Chr1	1823328	.	G	GA	6065.73	PASS	.	.
Chr1	1823442	.	T	TGTGCCTGTATATATATATATATATAC	5138.73	PASS	.	.
Chr1	1823444	.	G	GGTTTATGTACTCTATAGAGATTGAAATCATGAT	7072.73	PASS	.	.
Chr1	1823467	.	TA	T	5947.73	PASS	.	.
Chr1	1823985	.	T	TG	4957.73	PASS	.	.
Chr1	1824013	.	C	CT	5047.73	PASS	.	.
Chr1	1824047	.	AAC	A	4732.73	PASS	.	.
Chr1	1824185	.	A	AACC	6969.73	PASS	.	.
Chr1	1824199	.	GAATTC	G	6847.73	PASS	.	.
Chr1	1824451	.	TTTA	T	5722.73	PASS	.	.
Chr1	1824505	.	CT	C	5683.73	PASS	.	.
Chr1	1825229	.	T	TAA	3549.73	PASS	.	.
Chr1	1826165	.	GT	G	1927.73	PASS	.	.
Chr1	1830031	.	A	AT	2897.73	PASS	.	.
Chr1	1830086	.	T	TAG	4688.73	PASS	.	.
Chr1	1832672	.	C	CT	3290.73	PASS	.	.
Chr1	1832847	.	AT	A	1874.73	PASS	.	.
Chr1	1837560	.	G	GGAA	3144.73	PASS	.	.
Chr1	1839936	.	T	TTAAGTGAATTCAATTTA	5714.73	PASS	.	.
Chr1	1840741	.	GT	G	1796.73	PASS	.	.
Chr1	1841315	.	T	TA	2223.73	PASS	.	.
Chr1	1841557	.	A	AAT	1787.77	PASS	.	.
Chr1	1842197	.	CT	C	1731.73	PASS	.	.
Chr1	1845764	.	CT	C	962.73	PASS	.	.
Chr1	1845882	.	GA	G	4387.73	PASS	.	.
Chr1	1846985	.	TA	T	3095.73	PASS	.	.
Chr1	1847660	.	A	AT	2400.73	PASS	.	.
Chr1	1851070	.	G	GT	2190.73	PASS	.	.
Chr1	1853103	.	AATCTGTTCTC	A	5299.73	PASS	.	.
Chr1	1856591	.	GA	G	4005.73	PASS	.	.
Chr1	1860303	.	A	ATT	3171.73	PASS	.	.
Chr1	1860318	.	AAG	A	618.73	PASS	.	.
Chr1	1861575	.	AC	A	2214.73	PASS	.	.
Chr1	1862143	.	CATATATATATATAT	C	4845.73	PASS	.	.
Chr1	1862196	.	C	CA	2477.73	PASS	.	.
Chr1	1864529	.	TAAAA	T	4834.73	PASS	.	.
Chr1	1866609	.	C	CAATCAACCGGAAAAGAAAACCAAGAAA	6058.73	PASS	.	.
Chr1	1866622	.	AGATTG	A	5332.73	PASS	.	.
Chr1	1874161	.	A	AT	1516.73	PASS	.	.
Chr1	1875383	.	A	AG	3724.73	PASS	.	.
Chr1	1875452	.	TA	T	4950.73	PASS	.	.
Chr1	1875689	.	AT	A	1940.73	PASS	.	.
Chr1	1876595	.	TAAAA	TA	2208.73	PASS	.	.
Chr1	1876770	.	CA	C	2510.73	PASS	.	.
Chr1	1877547	.	CAAAAAGGAAATTTAACTTTG	C	4226.73	PASS	.	.
Chr1	1879894	.	T	TATA	2742.73	PASS	.	.
Chr1	1879932	.	TA	T	5448.73	PASS	.	.
Chr1	1880049	.	T	TA	5469.73	PASS	.	.
Chr1	1880052	.	T	TATATTCTTTA	6044.73	PASS	.	.
Chr1	1880152	.	G	GTTTCAA	5120.73	PASS	.	.
Chr1	1880341	.	AAT	A	4694.73	PASS	.	.
Chr1	1880442	.	G	GT	5497.73	PASS	.	.
Chr1	1880616	.	ATGAC	A	5861.73	PASS	.	.
Chr1	1880970	.	TATTTTCTGTA	T	6471.73	PASS	.	.
Chr1	1881066	.	TC	T	4277.73	PASS	.	.
Chr1	1881349	.	AACG	A	3904.73	PASS	.	.
Chr1	1881390	.	G	GA	2008.77	PASS	.	.
Chr1	1881764	.	AATC	A	5315.73	PASS	.	.
Chr1	1883027	.	GA	G	1690.73	PASS	.	.
Chr1	1884041	.	G	GA	5786.73	PASS	.	.
Chr1	1884244	.	AT	A	5095.73	PASS	.	.
Chr1	1884422	.	GA	G	1850.73	PASS	.	.
Chr1	1887009	.	C	CA	5578.73	PASS	.	.
Chr1	1887039	.	TTTCCTTTCAATATATTTTTTA	T	5767.73	PASS	.	.
Chr1	1887223	.	T	TC	4067.73	PASS	.	.
Chr1	1887906	.	A	AAGT	5418.73	PASS	.	.
Chr1	1888051	.	AT	A	3081.73	PASS	.	.
Chr1	1889966	.	C	CTTTTGATTTTTGATTTTATTTATTTTATTTTTGGGTAAAGTTT	6779.73	PASS	.	.
Chr1	1889967	.	C	CTTCTTCT	6779.73	PASS	.	.
Chr1	1890000	.	T	TC	5303.73	PASS	.	.
Chr1	1890031	.	AG	A	4520.73	PASS	.	.
Chr1	1890149	.	CATAT	C	5670.73	PASS	.	.
Chr1	1890217	.	G	GA	6634.73	PASS	.	.
Chr1	1890248	.	G	GT	3388.73	PASS	.	.
Chr1	1890263	.	ACTAG	A	5328.73	PASS	.	.
Chr1	1891504	.	TGTGATTATGCTATGGTTTTTCGCACAAAAAAAA	T	4599.73	PASS	.	.
Chr1	1891669	.	A	AAGAAGAC	5568.73	PASS	.	.
Chr1	1891876	.	CAACTA	C	4546.73	PASS	.	.
Chr1	1895710	.	T	TCAAG	6846.73	PASS	.	.
Chr1	1896750	.	AAG	A	2737.73	PASS	.	.
Chr1	1900873	.	A	AGG	837.73	PASS	.	.
Chr1	1900874	.	A	AT	837.73	PASS	.	.
Chr1	1905257	.	T	TAC	5911.73	PASS	.	.
Chr1	1938380	.	A	ATTTTTTTTTCTAAT	2751.73	PASS	.	.
Chr1	1938619	.	ATG	A	963.73	PASS	.	.
Chr1	1938635	.	A	ATGTG	2650.77	PASS	.	.
Chr1	1939002	.	C	CT	2825.73	PASS	.	.
Chr1	1941874	.	T	TC	698.73	PASS	.	.
Chr1	1942353	.	C	CTTT	1663.73	PASS	.	.
Chr1	1942735	.	G	GAA	1113.19	PASS	.	.
Chr1	1944125	.	A	AAAGAAAGATTGAAGTATCAAAAACAAT	5438.73	PASS	.	.
Chr1	1944605	.	GA	G	2375.73	PASS	.	.
Chr1	1944992	.	A	AC	1169.73	PASS	.	.
Chr1	1945033	.	AAG	A	504.73	PASS	.	.
Chr1	1946192	.	C	CTG	7185.73	PASS	.	.
Chr1	1947739	.	AT	A	2181.73	PASS	.	.
Chr1	1952733	.	GTTGC	G	4632.73	PASS	.	.
Chr1	1952822	.	C	CT	2169.73	PASS	.	.
Chr1	1953007	.	CAGT	C	5676.73	PASS	.	.
Chr1	1953089	.	AATGTAGCT	A	5816.73	PASS	.	.
Chr1	1953244	.	C	CT	6052.73	PASS	.	.
Chr1	1958795	.	T	TA	2044.73	PASS	.	.
Chr1	1965356	.	T	TAGTGTTAAAAAAAA	6317.73	PASS	.	.
Chr1	1966705	.	C	CAG	3226.07	PASS	.	.
Chr1	1966706	.	C	CCCCT	3226.07	PASS	.	.
Chr1	1967056	.	CT	C	1698.73	PASS	.	.
Chr1	1973045	.	T	TG	6352.73	PASS	.	.
Chr1	1973046	.	A	ATGTTGTT	6352.73	PASS	.	.
Chr1	1973050	.	G	GGTC	6698.73	PASS	.	.
Chr1	1973051	.	AC	A	6607.73	PASS	.	.
Chr1	1974280	.	C	CCTCT	2997.73	PASS	.	.
Chr1	1974818	.	T	TA	6316.73	PASS	.	.
Chr1	1975096	.	A	ACCCGCG	5206.73	PASS	.	.
Chr1	1975097	.	A	ATATACC	5289.73	PASS	.	.
Chr1	1975817	.	A	AAC	3996.73	PASS	.	.
Chr1	1976614	.	TA	T	2270.73	PASS	.	.
Chr1	1976911	.	TC	T	5684.73	PASS	.	.
Chr1	1977600	.	CAAT	C	4194.73	PASS	.	.
Chr1	1977946	.	G	GAATATTAACATAA	5256.73	PASS	.	.
Chr1	1978027	.	G	GATTTTACCTTTTGCCATAA	4630.73	PASS	.	.
Chr1	1979212	.	CT	C	1804.73	PASS	.	.
Chr1	1995134	.	T	TA	6161.73	PASS	.	.
Chr1	1996689	.	ATATG	A	4390.73	PASS	.	.
Chr1	1996756	.	T	TTG	4792.73	PASS	.	.
Chr1	1996965	.	AG	A	5632.73	PASS	.	.
Chr1	1997208	.	ATTAACGCGCATGTTATTGTTTTTTTGTATTTTTTTTGTCAATCAT	A	5561.73	PASS	.	.
Chr1	1997411	.	GT	G	2489.73	PASS	.	.
Chr1	1997483	.	T	TA	5781.73	PASS	.	.
Chr1	1997600	.	GATT	G	5914.73	PASS	.	.
Chr1	1998790	.	TA	T	3927.73	PASS	.	.
Chr1	1998986	.	AAT	A	4503.73	PASS	.	.
Chr1	2000000	.	TA	T	3134.73	PASS	.	.
Chr1	2000542	.	A	ATATTTGGTTAATTGTTTT	5251.73	PASS	.	.
Chr1	2002684	.	TGG	T	5632.73	PASS	.	.
Chr1	2002985	.	G	GATC	5047.73	PASS	.	.
Chr1	2003035	.	CT	C	5092.73	PASS	.	.
Chr1	2003404	.	C	CTTT	4490.73	PASS	.	.
Chr1	2003449	.	GA	G	2099.73	PASS	.	.
Chr1	2007593	.	TA	T	5095.73	PASS	.	.
Chr1	2012219	.	C	CT	2826.73	PASS	.	.
Chr1	2016300	.	CGT	C	6158.73	PASS	.	.
Chr1	2017575	.	GA	G	1710.73	PASS	.	.
Chr1	2020000	.	C	CCCTCTAGT	5046.73	PASS	.	.
Chr1	2020322	.	TA	T	4750.73	PASS	.	.
Chr1	2020416	.	CA	C	2837.73	PASS	.	.
Chr1	2020550	.	AT	A	2830.73	PASS	.	.
Chr1	2021007	.	TA	T	1715.73	PASS	.	.
Chr1	2022426	.	TAA	T	5546.73	PASS	.	.
Chr1	2027195	.	GGT	G	2006.73	PASS	.	.
Chr1	2027746	.	C	CTTGAGAATCGATCACTAATTACTT	5765.73	PASS	.	.
Chr1	2029689	.	C	CT	134.73	PASS	.	.
Chr1	2031880	.	TAACA	T	4310.73	PASS	.	.
Chr1	2032215	.	A	AGCAGTTGGTTTTT	5568.73	PASS	.	.
Chr1	2032274	.	C	CT	5002.73	PASS	.	.
Chr1	2032961	.	TTAGTC	T	5645.73	PASS	.	.
Chr1	2033488	.	GTT	G	4324.73	PASS	.	.
Chr1	2033955	.	A	ATTTAAT	5614.73	PASS	.	.
Chr1	2034029	.	AAGAAATGGTTT	A	4755.73	PASS	.	.
Chr1	2034728	.	C	CTCCTA	6248.73	PASS	.	.
Chr1	2035167	.	A	AT	2495.73	PASS	.	.
Chr1	2035598	.	AGAATCGTTAT	A	5377.73	PASS	.	.
Chr1	2040391	.	G	GTT	4237.73	PASS	.	.
Chr1	2042155	.	A	AT	2327.73	PASS	.	.
Chr1	2043222	.	TA	T	5551.73	PASS	.	.
Chr1	2047907	.	G	GAAGAGAGA	4264.73	PASS	.	.
Chr1	2048228	.	C	CAGACCA	4406.73	PASS	.	.
Chr1	2048696	.	TA	T	3930.73	PASS	.	.
Chr1	2048803	.	T	TC	4625.73	PASS	.	.
Chr1	2051710	.	T	TAA	2741.73	PASS	.	.
Chr1	2052087	.	C	CAAG	2565.73	PASS	.	.
Chr1	2052309	.	CT	C	2078.73	PASS	.	.
Chr1	2055214	.	TAG	T	2655.73	PASS	.	.
Chr1	2055415	.	TTTTTTTTTA	T	3077.73	PASS	.	.
Chr1	2060835	.	CATG	C	4999.73	PASS	.	.
Chr1	2075651	.	TA	T	3252.73	PASS	.	.
Chr1	2078612	.	AT	A	3542.73	PASS	.	.
Chr1	2079709	.	T	TC	4666.73	PASS	.	.
Chr1	2082837	.	CA	C	1378.73	PASS	.	.
Chr1	2083574	.	T	TC	3412.73	PASS	.	.
Chr1	2084482	.	TG	T	4219.73	PASS	.	.
Chr1	2086248	.	TAC	T	3895.73	PASS	.	.
Chr1	2086565	.	G	GT	2361.73	PASS	.	.
Chr1	2086857	.	GA	G	803.73	PASS	.	.
Chr1	2087485	.	GA	G	3432.73	PASS	.	.
Chr1	2091670	.	GA	G	2906.73	PASS	.	.
Chr1	2097624	.	T	TA	3725.73	PASS	.	.
Chr1	2097655	.	T	TA	2803.73	PASS	.	.
Chr1	2101938	.	GA	G	6233.73	PASS	.	.
Chr1	2103644	.	G	GTAA	5550.73	PASS	.	.
Chr1	2104205	.	CA	C	1650.73	PASS	.	.
Chr1	2104327	.	T	TG	3728.73	PASS	.	.
Chr1	2105085	.	TAGAGAGAGAGAG	T	3895.73	PASS	.	.
Chr1	2106118	.	A	AG	4468.73	PASS	.	.
Chr1	2107297	.	C	CA	1969.73	PASS	.	.
Chr1	2109676	.	T	TA	5512.73	PASS	.	.
Chr1	2109678	.	C	CTAGGATGT	6014.73	PASS	.	.
Chr1	2109696	.	GGTGAT	G	5535.73	PASS	.	.
Chr1	2110954	.	C	CTGTAGTGTAGTCATGTCAATTCCTATTTCATATAATCTTTGTTACTGATTATGATGATGTGTGTGGTGTTAATCCAGGAGTTTCAT	6549.73	PASS	.	.
Chr1	2111466	.	A	AAG	2576.73	PASS	.	.
Chr1	2111628	.	CAA	C	1819.73	PASS	.	.
Chr1	2112906	.	G	GC	4070.73	PASS	.	.
Chr1	2114413	.	A	AAGAG	3680.73	PASS	.	.
Chr1	2115923	.	GA	G	3543.73	PASS	.	.
Chr1	2120408	.	T	TTCA	3748.73	PASS	.	.
Chr1	2123926	.	TG	T	4399.73	PASS	.	.
Chr1	2124774	.	GA	G	3849.73	PASS	.	.
Chr1	2128087	.	AATATAT	A	4418.73	PASS	.	.
Chr1	2129967	.	ACCATAG	A	4533.73	PASS	.	.
Chr1	2130031	.	AG	A	3913.73	PASS	.	.
Chr1	2130062	.	AT	A	2789.73	PASS	.	.
Chr1	2130174	.	T	TATTCC	3263.73	PASS	.	.
Chr1	2130237	.	C	CA	1241.73	PASS	.	.
Chr1	2130561	.	CAA	C	3338.73	PASS	.	.
Chr1	2134298	.	GAA	G	4479.73	PASS	.	.
Chr1	2134621	.	TC	T	5228.73	PASS	.	.
Chr1	2134813	.	T	TA	2408.73	PASS	.	.
Chr1	2134883	.	C	CT	3896.73	PASS	.	.
Chr1	2141999	.	G	GA	2245.73	PASS	.	.
Chr1	2142652	.	C	CT	4195.73	PASS	.	.
Chr1	2143135	.	C	CA	1421.73	PASS	.	.
Chr1	2145167	.	TTAAAA	T	2341.73	PASS	.	.
Chr1	2146526	.	GTTAA	G	5403.73	PASS	.	.
Chr1	2146985	.	T	TTGTATATA	6590.73	PASS	.	.
Chr1	2149040	.	AC	A	2493.73	PASS	.	.
Chr1	2152332	.	CG	C	2332.73	PASS	.	.
Chr1	2156027	.	C	CAT	2182.74	PASS	.	.
Chr1	2156209	.	TA	T	1216.73	PASS	.	.
Chr1	2156679	.	TAAG	T	2893.73	PASS	.	.
Chr1	2156820	.	C	CGT	2942.73	PASS	.	.
Chr1	2157369	.	GCTAAGGTTCTTGTTAGACGGGGCCGTGATTGTGAGTGAAAAGCTAGTGCAACGCTTTTCATTATTAGAGA	G	2993.94	PASS	.	.
Chr1	2158624	.	CT	C	2868.73	PASS	.	.
Chr1	2160886	.	GT	G	2281.73	PASS	.	.
Chr1	2163884	.	CGGT	C	5886.73	PASS	.	.
Chr1	2165525	.	T	TGTGTCTATTAAATATAAATAACAAGTATTTGAATAATATACAA	6468.73	PASS	.	.
Chr1	2168581	.	G	GT	2636.73	PASS	.	.
Chr1	2175518	.	CA	C	3149.73	PASS	.	.
Chr1	2175587	.	A	ATTTGTTGTTATCAATATGG	4717.73	PASS	.	.
Chr1	2175756	.	AT	A	5767.73	PASS	.	.
Chr1	2176034	.	GT	G	4856.73	PASS	.	.
Chr1	2176132	.	C	CAGT	5513.73	PASS	.	.
Chr1	2176656	.	TA	T	5954.73	PASS	.	.
Chr1	2176760	.	ACCCCCCTCCCCCCCCCCCCC	A	4011.73	PASS	.	.
Chr1	2177778	.	CG	C	3412.73	PASS	.	.
Chr1	2180198	.	G	GA	2059.73	PASS	.	.
Chr1	2182181	.	C	CT	706.19	PASS	.	.
Chr1	2187562	.	T	TTTAC	6634.73	PASS	.	.
Chr1	2187645	.	T	TTTG	6442.73	PASS	.	.
Chr1	2189857	.	GATGATTAAATCATC	G	6106.73	PASS	.	.
Chr1	2191258	.	GT	G	1699.73	PASS	.	.
Chr1	2191369	.	C	CA	3100.73	PASS	.	.
Chr1	2191370	.	C	CACA	5400.77	PASS	.	.
Chr1	2191371	.	T	TA	5410.73	PASS	.	.
Chr1	2191459	.	A	AT	1862.73	PASS	.	.
Chr1	2191872	.	AGACTAGCATC	A	5074.73	PASS	.	.
Chr1	2191981	.	GA	G	1681.73	PASS	.	.
Chr1	2192945	.	G	GTAATC	5135.73	PASS	.	.
Chr1	2194042	.	G	GT	3811.73	PASS	.	.
Chr1	2196103	.	AT	A	2367.73	PASS	.	.
Chr1	2198126	.	GTTA	G	5853.73	PASS	.	.
Chr1	2198938	.	TA	T	2597.73	PASS	.	.
Chr1	2204339	.	G	GT	2267.73	PASS	.	.
Chr1	2204370	.	G	GCAA	3618.73	PASS	.	.
Chr1	2204371	.	T	TAAGAAG	3618.73	PASS	.	.
Chr1	2204381	.	TTC	T	2628.73	PASS	.	.
Chr1	2205156	.	AATC	A	5058.73	PASS	.	.
Chr1	2212459	.	T	TA	1422.77	PASS	.	.
Chr1	2212677	.	GT	G	2201.73	PASS	.	.
Chr1	2213173	.	T	TGAGGGAGGTCTTGAAACAC	5245.73	PASS	.	.
Chr1	2213281	.	TA	T	4712.73	PASS	.	.
Chr1	2223096	.	GTAATTGCATTACATTAACTTGATAATTGCATTACATTAACTTGA	G	4532.73	PASS	.	.
Chr1	2229374	.	T	TTAC	4476.73	PASS	.	.
Chr1	2229859	.	CA	C	2745.73	PASS	.	.
Chr1	2235168	.	T	TTACATAAGTTTGAATATTTATAAAAAAACAAAAGTAATGGAATAATGAA	18.79	PASS	.	.
Chr1	2235988	.	C	CA	2132.73	PASS	.	.
Chr1	2237969	.	A	ACTATT	3284.73	PASS	.	.
Chr1	2239401	.	A	AACC	5329.73	PASS	.	.
Chr1	2241069	.	T	TTG	4863.73	PASS	.	.
Chr1	2241816	.	T	TC	3999.73	PASS	.	.
Chr1	2242002	.	A	AT	2284.73	PASS	.	.
Chr1	2242159	.	TTG	T	3951.73	PASS	.	.
Chr1	2243386	.	T	TG	4285.73	PASS	.	.
Chr1	2245440	.	A	AT	4625.73	PASS	.	.
Chr1	2248301	.	TGAG	T	2430.73	PASS	.	.
Chr1	2250153	.	T	TAC	6813.73	PASS	.	.
Chr1	2250230	.	CTTAA	C	7154.73	PASS	.	.
Chr1	2250531	.	G	GT	6519.73	PASS	.	.
Chr1	2251047	.	T	TAGGA	4582.73	PASS	.	.
Chr1	2254270	.	A	AAC	4313.73	PASS	.	.
Chr1	2254286	.	TA	T	914.73	PASS	.	.
Chr1	2254551	.	TAA	T	3451.73	PASS	.	.
Chr1	2256201	.	GT	G	1504.73	PASS	.	.
Chr1	2264388	.	CT	C	3948.73	PASS	.	.
Chr1	2264548	.	C	CT	4015.73	PASS	.	.
Chr1	2266815	.	CAAA	C	20.77	PASS	.	.
Chr1	2268656	.	TA	T	1717.73	PASS	.	.
Chr1	2269260	.	CT	C	2428.73	PASS	.	.
Chr1	2269326	.	AT	A	1743.73	PASS	.	.
Chr1	2269592	.	A	AT	2817.73	PASS	.	.
Chr1	2269739	.	C	CA	1629.73	PASS	.	.
Chr1	2269940	.	CGAA	C	3370.73	PASS	.	.
Chr1	2270758	.	G	GTT	5007.73	PASS	.	.
Chr1	2275571	.	GA	G	5407.73	PASS	.	.
Chr1	2277161	.	CA	C	4591.73	PASS	.	.
Chr1	2277347	.	G	GA	5285.73	PASS	.	.
Chr1	2277744	.	T	TA	3815.73	PASS	.	.
Chr1	2277795	.	A	ATAG	4488.73	PASS	.	.
Chr1	2277807	.	A	AT	4461.73	PASS	.	.
Chr1	2277873	.	C	CTTCTTCTTCTTA	3910.73	PASS	.	.
Chr1	2277942	.	ACTCTCTCTCT	A	2477.73	PASS	.	.
Chr1	2278081	.	T	TG	4912.73	PASS	.	.
Chr1	2278085	.	T	TG	4912.73	PASS	.	.
Chr1	2278106	.	C	CT	5047.73	PASS	.	.
Chr1	2278224	.	C	CT	4324.73	PASS	.	.
Chr1	2278400	.	T	TAGAAGAA	3697.73	PASS	.	.
Chr1	2278402	.	T	TG	3607.73	PASS	.	.
Chr1	2278410	.	ACT	A	3292.73	PASS	.	.
Chr1	2278510	.	CGTATTGTCT	C	4692.73	PASS	.	.
Chr1	2278748	.	T	TC	5542.73	PASS	.	.
Chr1	2278750	.	T	TAAGG	5497.73	PASS	.	.
Chr1	2278895	.	AATTGTG	A	4480.73	PASS	.	.
Chr1	2279397	.	ATTT	A	4188.73	PASS	.	.
Chr1	2280331	.	GTAGGTTATAGCCTTA	G	4237.73	PASS	.	.
Chr1	2280516	.	C	CA	745.73	PASS	.	.
Chr1	2280539	.	CCCGACA	C	1762.73	PASS	.	.
Chr1	2283459	.	TG	T	5252.73	PASS	.	.
Chr1	2283505	.	AC	A	3875.73	PASS	.	.
Chr1	2283829	.	AATTTTATCC	A	5710.73	PASS	.	.
Chr1	2283901	.	A	ATAC	5366.73	PASS	.	.
Chr1	2284022	.	T	TA	3741.73	PASS	.	.
Chr1	2284205	.	TA	T	5285.73	PASS	.	.
Chr1	2284312	.	A	ATTT	5546.73	PASS	.	.
Chr1	2284314	.	AAT	A	5546.73	PASS	.	.
Chr1	2285422	.	GTGGCAAT	G	5626.73	PASS	.	.
Chr1	2285566	.	TGAAATAAAGTTAA	T	5709.73	PASS	.	.
Chr1	2285828	.	TTTTTA	T	6135.73	PASS	.	.
Chr1	2286209	.	C	CAT	5816.73	PASS	.	.
Chr1	2286823	.	GAC	G	1904.73	PASS	.	.
Chr1	2288264	.	GA	G	1913.73	PASS	.	.
Chr1	2289629	.	ATTTGTTGTTAATTACTTTAAGTGATGACATGTCTCAGATCAATGAT	A	5771.73	PASS	.	.
Chr1	2293039	.	A	AT	3585.73	PASS	.	.
Chr1	2293291	.	A	AT	2967.73	PASS	.	.
Chr1	2298233	.	TTTTTCTTTTCACGG	T	102.06	PASS	.	.
Chr1	2299248	.	GA	G	1728.73	PASS	.	.
Chr1	2299378	.	TCGACCG	T	4983.73	PASS	.	.
Chr1	2299646	.	A	AT	1522.73	PASS	.	.
Chr1	2299689	.	T	TATA	2273.73	PASS	.	.
Chr1	2299691	.	C	CTATAGGATCTCTAAGATCAGATTGGGAACTTTGTTTTCCTTGTTCTGCTCTTATTGAAGAGTCATGATGTTCAGCTTCTCACAAATACTCCTACAGAAGGACTTCACTCATAGTCGAAGAATAGTTTGTAACTTTCTCAGTAGTTGTTTTGTAATATACCTCTTTCTTTAGTGTCTTTAATTTATAAACTTTAATGTCTGCATATTTCTCCCTGTAACTGCCTCTCCAAAATGGTTGCCCATTGATGGATGATGCCTTTTGCATATATAATATCAGTAACACTTTGGAAAAAAAAAAAAAATTAT	4453.73	PASS	.	.
Chr1	2300778	.	A	AT	3773.73	PASS	.	.
Chr1	2301987	.	G	GGAGA	4172.73	PASS	.	.
Chr1	2302293	.	TA	T	2469.73	PASS	.	.
Chr1	2302661	.	A	AT	3294.73	PASS	.	.
Chr1	2304104	.	TA	T	3817.73	PASS	.	.
Chr1	2305765	.	TC	T	3242.73	PASS	.	.
Chr1	2313231	.	T	TC	4715.73	PASS	.	.
Chr1	2315950	.	ATGT	A	4484.73	PASS	.	.
Chr1	2316417	.	AGAT	A	5271.73	PASS	.	.
Chr1	2316678	.	TTTAATTTTATTTCAGATA	T	4874.73	PASS	.	.
Chr1	2316742	.	A	AAAGGATT	5894.73	PASS	.	.
Chr1	2316870	.	ATATGATTACTGATTAGTGATTACATTTTATTTTATTTTTGACAGC	A	2619.73	PASS	.	.
Chr1	2317357	.	CA	C	2239.73	PASS	.	.
Chr1	2317833	.	C	CA	7129.73	PASS	.	.
Chr1	2318250	.	ATCTTCT	A	5355.73	PASS	.	.
Chr1	2318290	.	CT	C	5857.73	PASS	.	.
Chr1	2318420	.	A	AT	2388.73	PASS	.	.
Chr1	2319517	.	C	CT	3390.73	PASS	.	.
Chr1	2320903	.	AG	A	4265.73	PASS	.	.
Chr1	2321575	.	C	CATTTTCCAGAAAAAAACGAAAGATA	6554.73	PASS	.	.
Chr1	2321802	.	A	AC	2568.73	PASS	.	.
Chr1	2321931	.	T	TG	2726.73	PASS	.	.
Chr1	2323169	.	AATC	A	6353.73	PASS	.	.
Chr1	2323654	.	A	AT	3192.78	PASS	.	.
Chr1	2323889	.	A	AT	3082.73	PASS	.	.
Chr1	2324347	.	G	GT	5602.73	PASS	.	.
Chr1	2324372	.	GGCAC	G	5587.73	PASS	.	.
Chr1	2324521	.	ATC	A	5002.73	PASS	.	.
Chr1	2324848	.	AG	A	4102.73	PASS	.	.
Chr1	2325094	.	CA	C	3086.73	PASS	.	.
Chr1	2325545	.	ATC	A	5475.73	PASS	.	.
Chr1	2325688	.	T	TCCGACTTTC	6712.73	PASS	.	.
Chr1	2325690	.	A	AC	6802.73	PASS	.	.
Chr1	2325698	.	T	TTTTG	6354.73	PASS	.	.
Chr1	2326058	.	TCGAA	T	495.73	PASS	.	.
Chr1	2326065	.	AT	A	491.73	PASS	.	.
Chr1	2326363	.	CAA	C	4625.73	PASS	.	.
Chr1	2326566	.	G	GAAACATAATAAAGGCAAATCTATTTATATATTTCTAATATTTCTAATAC	5847.73	PASS	.	.
Chr1	2326604	.	A	AGTTC	4577.73	PASS	.	.
Chr1	2326632	.	ATTTTG	A	4687.73	PASS	.	.
Chr1	2326877	.	T	TATG	5865.73	PASS	.	.
Chr1	2326949	.	A	AACCATTTTTTTTTTTTTTGTATATACATGGGAATATACTAAGTAATATGCTAAGTATCGTAAACTAATTTATTGAGGATATTCTATCTCCTAATATTGATGATT	7843.73	PASS	.	.
Chr1	2326977	.	AT	A	5224.73	PASS	.	.
Chr1	2327072	.	T	TCC	6217.73	PASS	.	.
Chr1	2327292	.	T	TG	1214.37	PASS	.	.
Chr1	2327302	.	T	TTTTTTC	1789.73	PASS	.	.
Chr1	2327411	.	CT	C	4209.73	PASS	.	.
Chr1	2327528	.	TTC	T	1340.73	PASS	.	.
Chr1	2334768	.	TTC	T	3984.73	PASS	.	.
Chr1	2334902	.	AT	A	1385.73	PASS	.	.
Chr1	2335927	.	T	TTAGTAG	2707.73	PASS	.	.
Chr1	2335938	.	CA	C	2617.73	PASS	.	.
Chr1	2338041	.	CA	C	6265.73	PASS	.	.
Chr1	2338406	.	A	AAGAT	5317.73	PASS	.	.
Chr1	2338408	.	GC	G	5182.73	PASS	.	.
Chr1	2339422	.	GA	G	3750.73	PASS	.	.
Chr1	2339635	.	TCATTCAAG	T	4457.73	PASS	.	.
Chr1	2339646	.	AG	A	4485.73	PASS	.	.
Chr1	2339737	.	AAAAC	A	1894.73	PASS	.	.
Chr1	2340255	.	C	CAGTCCATTG	3652.73	PASS	.	.
Chr1	2340502	.	TAA	T	3493.73	PASS	.	.
Chr1	2341454	.	AAT	A	3293.73	PASS	.	.
Chr1	2343586	.	GA	G	2297.73	PASS	.	.
Chr1	2345614	.	CCTT	C	4214.73	PASS	.	.
Chr1	2346451	.	T	TA	2333.73	PASS	.	.
Chr1	2347947	.	AC	A	2762.73	PASS	.	.
Chr1	2348095	.	T	TGAC	4821.73	PASS	.	.
Chr1	2348205	.	GT	G	2272.73	PASS	.	.
Chr1	2351771	.	CCT	C	442.73	PASS	.	.
Chr1	2351785	.	TC	T	56.73	PASS	.	.
Chr1	2352852	.	AT	A	3360.73	PASS	.	.
Chr1	2353206	.	T	TA	5869.73	PASS	.	.
Chr1	2353645	.	TA	T	4003.73	PASS	.	.
Chr1	2354019	.	A	AT	5334.73	PASS	.	.
Chr1	2356674	.	G	GA	2270.73	PASS	.	.
Chr1	2357050	.	GA	G	2425.73	PASS	.	.
Chr1	2358730	.	CAAA	C	3189.77	PASS	.	.
Chr1	2359021	.	T	TCC	1514.73	PASS	.	.
Chr1	2359159	.	GAA	G	4117.73	PASS	.	.
Chr1	2359574	.	ATT	A	4723.73	PASS	.	.
Chr1	2359608	.	TGCGGCAGCGGCA	T	3805.73	PASS	.	.
Chr1	2364190	.	A	ATG	5699.73	PASS	.	.
Chr1	2365190	.	G	GT	3233.06	PASS	.	.
Chr1	2366621	.	ATG	A	4732.73	PASS	.	.
Chr1	2366844	.	A	AT	3889.73	PASS	.	.
Chr1	2370108	.	A	ACAGGTAAAGAAG	5644.73	PASS	.	.
Chr1	2372269	.	AG	A	3111.73	PASS	.	.
Chr1	2372368	.	T	TAA	2512.73	PASS	.	.
Chr1	2374437	.	GGCAAA	G	4734.73	PASS	.	.
Chr1	2375129	.	AT	A	4656.73	PASS	.	.
Chr1	2375495	.	C	CTTAAAGTTTATA	3555.73	PASS	.	.
Chr1	2375602	.	CATCTAT	C	2311.73	PASS	.	.
Chr1	2375984	.	TA	T	5677.73	PASS	.	.
Chr1	2376168	.	CA	C	4778.73	PASS	.	.
Chr1	2376206	.	ATCCGTG	A	4387.73	PASS	.	.
Chr1	2376569	.	CAACCA	C	4174.73	PASS	.	.
Chr1	2376788	.	A	ATGGT	5940.73	PASS	.	.
Chr1	2377036	.	A	AAAAAAAATGTTTGAAACAATAATAAAACTCGTTAGATCTGATAATCT	6095.73	PASS	.	.
Chr1	2377045	.	ATT	A	4491.73	PASS	.	.
Chr1	2377093	.	T	TGA	4027.73	PASS	.	.
Chr1	2377221	.	T	TG	5181.73	PASS	.	.
Chr1	2377610	.	C	CATATATATATATATATATATATAT	645.73	PASS	.	.
Chr1	2377723	.	A	AT	827.73	PASS	.	.
Chr1	2378464	.	A	AT	4628.73	PASS	.	.
Chr1	2388305	.	GA	G	2916.73	PASS	.	.
Chr1	2388690	.	C	CAAGTA	6063.73	PASS	.	.
Chr1	2388892	.	AT	A	2013.73	PASS	.	.
Chr1	2389494	.	C	CT	5865.73	PASS	.	.
Chr1	2389501	.	T	TTAC	5957.73	PASS	.	.
Chr1	2389629	.	A	AT	6429.73	PASS	.	.
Chr1	2389904	.	CT	C	2301.73	PASS	.	.
Chr1	2389954	.	GA	G	5164.73	PASS	.	.
Chr1	2390430	.	A	AT	1566.73	PASS	.	.
Chr1	2390517	.	T	TAA	2877.73	PASS	.	.
Chr1	2390562	.	TA	T	3185.79	PASS	.	.
Chr1	2390604	.	AT	A	3832.73	PASS	.	.
Chr1	2392758	.	TCACACACA	T	3902.73	PASS	.	.
Chr1	2393293	.	AAAC	A	2168.73	PASS	.	.
Chr1	2394647	.	CAT	C	4746.73	PASS	.	.
Chr1	2394812	.	TA	T	3626.73	PASS	.	.
Chr1	2397406	.	CT	C	1960.73	PASS	.	.
Chr1	2398810	.	G	GA	2941.73	PASS	.	.
Chr1	2398930	.	A	AG	6499.73	PASS	.	.
Chr1	2403155	.	ATT	A	3233.06	PASS	.	.
Chr1	2403909	.	A	AT	4992.73	PASS	.	.
Chr1	2404118	.	A	ATT	4840.73	PASS	.	.
Chr1	2405379	.	C	CTT	3170.73	PASS	.	.
Chr1	2406445	.	A	AT	2821.73	PASS	.	.
Chr1	2406790	.	C	CACATGTG	4889.73	PASS	.	.
Chr1	2408057	.	G	GT	6472.73	PASS	.	.
Chr1	2408200	.	T	TA	4045.73	PASS	.	.
Chr1	2409127	.	A	ACAAAAG	5346.73	PASS	.	.
Chr1	2409128	.	T	TCAAATATACCAACCCAAAC	5315.73	PASS	.	.
Chr1	2409172	.	TA	T	3597.73	PASS	.	.
Chr1	2409263	.	T	TGGTTAATAC	2896.73	PASS	.	.
Chr1	2409265	.	TC	T	2896.73	PASS	.	.
Chr1	2409337	.	G	GAAATGTTTACATCAACAA	4370.73	PASS	.	.
Chr1	2409704	.	A	AAATG	2109.73	PASS	.	.
Chr1	2409871	.	T	TCACCACTAAACTACTTCAATCAACTTCC	1166.73	PASS	.	.
Chr1	2410413	.	ATACCGTCTG	A	787.73	PASS	.	.
Chr1	2410956	.	CAAAATA	C	3279.73	PASS	.	.
Chr1	2411530	.	CAGTGGATAT	C	1653.73	PASS	.	.
Chr1	2412303	.	TA	T	5583.73	PASS	.	.
Chr1	2412394	.	T	TGGTTAATAC	6572.73	PASS	.	.
Chr1	2412396	.	TC	T	6572.73	PASS	.	.
Chr1	2412468	.	G	GAAATGTTTACATCAACAA	4230.73	PASS	.	.
Chr1	2412835	.	A	AAATG	4626.73	PASS	.	.
Chr1	2412974	.	A	AAGCGTCGAGTAAAC	6858.73	PASS	.	.
Chr1	2413997	.	CACTGTCATT	C	11821.73	PASS	.	.
Chr1	2414228	.	C	CTG	7048.73	PASS	.	.
Chr1	2419595	.	C	CAT	2034.73	PASS	.	.
Chr1	2419924	.	GTC	G	3426.73	PASS	.	.
Chr1	2420881	.	A	ATTGTTGTTATGCGTTTTTACTAGTGAACTATAATCGTATATACTCCACTTTGTTTTT	9460.73	PASS	.	.
Chr1	2423111	.	TCG	T	5175.73	PASS	.	.
Chr1	2429754	.	GT	G	1313.73	PASS	.	.
Chr1	2429898	.	A	AGATTT	4520.73	PASS	.	.
Chr1	2431988	.	G	GAAGAAAGAAGAATTGCGAAA	5131.73	PASS	.	.
Chr1	2432450	.	TA	T	2894.73	PASS	.	.
Chr1	2432619	.	CA	C	2607.73	PASS	.	.
Chr1	2432757	.	CT	C	2480.73	PASS	.	.
Chr1	2433034	.	G	GA	1896.73	PASS	.	.
Chr1	2433320	.	GAA	G	4189.73	PASS	.	.
Chr1	2433883	.	T	TA	3409.73	PASS	.	.
Chr1	2437375	.	A	AT	2684.73	PASS	.	.
Chr1	2439212	.	T	TC	4603.73	PASS	.	.
Chr1	2439459	.	G	GTA	4022.73	PASS	.	.
Chr1	2439693	.	A	AGTGCTCTCCACCCAAC	4549.73	PASS	.	.
Chr1	2439697	.	A	ACAACGAGATTCAAGTAATCTCATTGCTTTGTGTTGAAGAGGTGCGACTCATTTCTGTTTAACTTGTTTAATGAAAGATTGGCTACGGTTTTATGCTATAATAG	6824.73	PASS	.	.
Chr1	2439820	.	G	GAGATTTACACA	4418.73	PASS	.	.
Chr1	2439980	.	G	GATCAGATC	4787.73	PASS	.	.
Chr1	2440187	.	GTT	G	3147.73	PASS	.	.
Chr1	2440580	.	C	CA	2923.73	PASS	.	.
Chr1	2440786	.	A	AGACATATATATGCAT	5743.73	PASS	.	.
Chr1	2440837	.	G	GCATTGAAA	5108.73	PASS	.	.
Chr1	2442067	.	A	ACTATAAGAGT	6210.73	PASS	.	.
Chr1	2442438	.	TCA	T	4776.73	PASS	.	.
Chr1	2444067	.	C	CTTCGTT	4219.73	PASS	.	.
Chr1	2444186	.	G	GT	3307.73	PASS	.	.
Chr1	2444308	.	TTTC	T	4175.73	PASS	.	.
Chr1	2444421	.	T	TTGATTTG	1983.73	PASS	.	.
Chr1	2444433	.	T	TTCTGGAGCAGCACAACAAATCCTTTGATTCCTTCTTCTTGATA	2467.73	PASS	.	.
Chr1	2444465	.	G	GT	2647.73	PASS	.	.
Chr1	2444653	.	G	GTCACCGGAGACTCTCCTTGTGTTCAACCTGTGCCGCCGCGTGAAACGGCT	4129.73	PASS	.	.
Chr1	2444832	.	ATTAAACCAAT	A	5441.73	PASS	.	.
Chr1	2445006	.	G	GCCTTATCGATAACATATA	6557.73	PASS	.	.
Chr1	2445474	.	GT	G	4867.73	PASS	.	.
Chr1	2445554	.	T	TGACTTCTCCG	5620.73	PASS	.	.
Chr1	2445656	.	A	ACCC	5010.73	PASS	.	.
Chr1	2445659	.	T	TTA	5137.73	PASS	.	.
Chr1	2445661	.	G	GA	5209.73	PASS	.	.
Chr1	2445662	.	T	TTTC	5074.73	PASS	.	.
Chr1	2445825	.	C	CT	3279.73	PASS	.	.
Chr1	2445891	.	A	AT	4561.73	PASS	.	.
Chr1	2446057	.	CCA	C	3943.73	PASS	.	.
Chr1	2446098	.	A	AGT	3536.73	PASS	.	.
Chr1	2446111	.	G	GC	3088.73	PASS	.	.
Chr1	2446555	.	AT	A	3291.73	PASS	.	.
Chr1	2447514	.	GA	G	4134.73	PASS	.	.
Chr1	2448388	.	CTTTGGTGTTCTTTTGCTTCTATCATT	C	3869.73	PASS	.	.
Chr1	2449254	.	AG	A	5033.73	PASS	.	.
Chr1	2450173	.	C	CTACA	4598.73	PASS	.	.
Chr1	2451700	.	TG	T	3004.73	PASS	.	.
Chr1	2452651	.	A	ATT	4694.73	PASS	.	.
Chr1	2453341	.	GT	G	2945.73	PASS	.	.
Chr1	2453886	.	TA	T	4739.73	PASS	.	.
Chr1	2453959	.	TATTA	T	4109.73	PASS	.	.
Chr1	2454618	.	GATGGTCCAC	G	5367.73	PASS	.	.
Chr1	2455477	.	A	AT	4804.73	PASS	.	.
Chr1	2455478	.	A	AT	4804.73	PASS	.	.
[truncated: 126,383 more rows]
