# Supplementary material for: NAVIP: Unraveling the influence of neighboring small sequence variants on functional impact prediction
Source: PLoS Comput Biol. 2025 Feb 18;21(2):e1012732. doi: 10.1371/journal.pcbi.1012732 (PMC11849982; doi:10.1371/journal.pcbi.1012732)
Supplement: S8 File — FASTA file containing oligonucleotide sequences used for the generation and sequencing of amplicons to validate randomly selected sequence variants. (TXT) [file pcbi.1012732.s008.txt]

>N400	AT1G30545fw     
ATGACGAGATCGATGAAGCTC
>N401	AT1G30545rv
CTAAACTGCATTGCAACTAAAATAAGC
>N402	AT3G55500fw
ATGGCAATCAATCCATTGATTCTC
>N403	AT3G55500rv
TTAGACCCTGAAATTCTTTCCGAC
>N406	AT3G26770fw
ATGGCGGCCATAGTACTG
>N407	AT3G26770rv
TCATGAATCCGAAGGAAAAGGAAAAC
>N408	AT4G30570fw
ATGCCTAAACCACTTGTTGATTTTG
>N409	AT4G30570rv
TCACAGACCTTGCTCTTCGATAAC
>N410	AT1G28150fw
ATGGGTTTTGTCTTAATCTGTACC
>N411	AT1G28150rv
TCATTCAATCTCTATCTGTTGAGGAG
>N412	AT1G35430fw
ATGTTGACCGACGTCTTTTGG
>N413	AT1G35430rv
TTACGAAAGAAGAGGAACTCTAATAATTTG
>N414	AT4G27230fw
ATGGCGGGTCGGGGAAAAC
>N415	AT4G27230rv
CTAATCTTCTTCAGTAGGCTTAGATGAAC
>N424	AT5G60230fw
ATGCAGCTCAATTCCATGGC
>N425	AT5G60230rv
TCAAAGAGTGTTCAAATTACTCACG
>N426	AT1G31820fw
ATGAGAGACTATAACATGAATGACTTTG
>N427	AT1G31820rv
CTAACGTAACAAAGACTCTTCACAATC
